# Supplementary material for: Topological characteristics and longitudinal dynamics of co-abundance networks involving beneficial commensal bacteria in the pig gut microbiome and its association with average daily gain
Source: Front Microbiol. 2026 Apr 29;17:1818141. doi: 10.3389/fmicb.2026.1818141 (PMC13168023; doi:10.3389/fmicb.2026.1818141)
Supplement: Supplementary Table 1 — Dietary components of commercial formula diets for pigs at different ages. [file Table_1.xlsx]

## Sheet: Sheet2
Supplementary Table 1. Dietary components of commercial formula diets for pigs at different ages.
Dietary Components	D25	D120	D240
Crude protein (%)	18	16-19	14-17
Coarse fiber (%)	4	5	8
Crude ash (%)	8	8	12
Calcuim (%)	0.4-1.2	0.4-1.2	0.4-1.2
Total phosphorus (%)	0.5	0.5	0.35
Nacl (%)	0.4-1.2	0.3-0.8	0.3-0.8
Water (%)	13.5	13.5	13.5
Lysine (%)	1.3	0.95	0.85
