# Supplementary material for: Topological characteristics and longitudinal dynamics of co-abundance networks involving beneficial commensal bacteria in the pig gut microbiome and its association with average daily gain
Source: Front Microbiol. 2026 Apr 29;17:1818141. doi: 10.3389/fmicb.2026.1818141 (PMC13168023; doi:10.3389/fmicb.2026.1818141)
Supplement: Supplementary Table 2 — Beneficial commensal bacteria used in the co-abundance network analysis in this study. [file Table_2.xlsx]

## Sheet: Sheet1
Supplementary Table 2. Beneficial commensal bacteria used in the co-abundance network analysis in this study
Taxon	Type	Level	Category	References
Lactobacillus	Beneficial commensal bacteria	Genus	Probiotic-related research	DOI: 10.3389/fimmu.2022.840245
Ligilactobacillus	Beneficial commensal bacteria	Genus	Probiotic-related research	DOI: 10.3109/1040841X.2010.536522
Limosilactobacillus	Beneficial commensal bacteria	Genus	Probiotic-related research	DOI: 10.3390/jcm13051436
Weissella	Beneficial commensal bacteria	Genus	Probiotic-related research	DOI: 10.1007/s12602-021-09751-1
Bifidobacterium	Beneficial commensal bacteria	Genus	Probiotic-related research	DOI: 10.1016/S0924-2244(99)00033-3
Akkermansia	Beneficial commensal bacteria	Genus	Next-generation probiotics	DOI: 10.1080/19490976.2024.2406379
Christensenella	Beneficial commensal bacteria	Genus	Next-generation probiotics	DOI: 10.1080/19490976.2024.2347725
Blautia	Beneficial commensal bacteria	Genus	SCFA-producing bacteria	DOI: 10.1080/19490976.2021.1875796
Butyrivibrio	Beneficial commensal bacteria	Genus	SCFA-producing bacteria	DOI: 10.3389/fmicb.2022.1103836
Coprococcus	Beneficial commensal bacteria	Genus	SCFA-producing bacteria	DOI: 10.3390/microorganisms13051029
Eubacterium	Beneficial commensal bacteria	Genus	SCFA-producing bacteria	DOI: 10.1080/19490976.2020.1802866
Anaerobutyricum soehngenii	Beneficial commensal bacteria	Species	SCFA-producing bacteria	DOI: 10.3389/fmed.2022.1077275
Faecalibacterium prausnitzii	Beneficial commensal bacteria	Species	SCFA-producing bacteria	DOI: 10.1155/2021/6666114
