# Supplementary material for: Topological characteristics and longitudinal dynamics of co-abundance networks involving beneficial commensal bacteria in the pig gut microbiome and its association with average daily gain
Source: Front Microbiol. 2026 Apr 29;17:1818141. doi: 10.3389/fmicb.2026.1818141 (PMC13168023; doi:10.3389/fmicb.2026.1818141)
Supplement: Supplementary Table 3 — Conserved co-abundance correlations directly connected to species involving beneficial commensal bacteria from the age of D120 to D240. [file Table_3.xlsx]

## Sheet: Sheet1
Supplementary Table 3. Conserved co-abundance correlations directly connected to species involving beneficial commensal bacteria from the age of D120 to D240
Pairs	Node1	Node1_Taxa	Node1_Species	Node2	Node2_Taxa	Node2_Species	D120_sparcc_cor	D240_sparcc_cor	Pval_Q
SGB04085--SGB05793	SGB04085	d__Bacteria;p__Firmicutes_A;c__Clostridia;o__Lachnospirales;f__Lachnospiraceae;g__Blautia_A;s__Blautia_A sp003471165	Blautia_A sp003471165	SGB05793	d__Bacteria;p__Firmicutes_A;c__Clostridia;o__Lachnospirales;f__Lachnospiraceae;g__Blautia_A;s__Blautia_A obeum	Blautia_A obeum	0.1328	0.0551	0.223485
SGB04085--SGB01563	SGB04085	d__Bacteria;p__Firmicutes_A;c__Clostridia;o__Lachnospirales;f__Lachnospiraceae;g__Blautia_A;s__Blautia_A sp003471165	Blautia_A sp003471165	SGB01563	d__Bacteria;p__Firmicutes_A;c__Clostridia;o__Oscillospirales;f__Acutalibacteraceae;g__Eubacterium_R;s__	Eubacterium_R spp.	0.0915	0.0635	0.661947
SGB04085--SGB08963	SGB04085	d__Bacteria;p__Firmicutes_A;c__Clostridia;o__Lachnospirales;f__Lachnospiraceae;g__Blautia_A;s__Blautia_A sp003471165	Blautia_A sp003471165	SGB08963	d__Bacteria;p__Firmicutes_A;c__Clostridia;o__Lachnospirales;f__Lachnospiraceae;g__Blautia_A;s__	Blautia_A spp.	0.1285	0.0676	0.339742
SGB01217--SGB01501	SGB01217	d__Bacteria;p__Firmicutes_A;c__Clostridia;o__Oscillospirales;f__Acutalibacteraceae;g__Eubacterium_R;s__	Eubacterium_R spp.	SGB01501	d__Bacteria;p__Firmicutes_A;c__Clostridia;o__Oscillospirales;f__Acutalibacteraceae;g__Eubacterium_R;s__	Eubacterium_R spp.	0.0801	0.0564	0.711701
SGB01217--SGB00761	SGB01217	d__Bacteria;p__Firmicutes_A;c__Clostridia;o__Oscillospirales;f__Acutalibacteraceae;g__Eubacterium_R;s__	Eubacterium_R spp.	SGB00761	d__Bacteria;p__Firmicutes_A;c__Clostridia;o__Oscillospirales;f__Acutalibacteraceae;g__Eubacterium_R;s__	Eubacterium_R spp.	0.1361	0.1018	0.589165
SGB05690--SGB01949	SGB05690	d__Bacteria;p__Firmicutes_A;c__Clostridia;o__Lachnospirales;f__Lachnospiraceae;g__Coprococcus_A;s__Coprococcus_A catus	Coprococcus_A catus	SGB01949	d__Bacteria;p__Firmicutes;c__Bacilli;o__Lactobacillales;f__Lactobacillaceae;g__Lactobacillus;s__Lactobacillus amylovorus	Lactobacillus amylovorus	0.1835	0.0666	0.0649752
SGB02235--SGB04303	SGB02235	d__Bacteria;p__Firmicutes;c__Bacilli;o__Lactobacillales;f__Lactobacillaceae;g__Lactobacillus;s__Lactobacillus johnsonii	Lactobacillus johnsonii	SGB04303	d__Bacteria;p__Firmicutes_A;c__Clostridia;o__Lachnospirales;f__Lachnospiraceae;g__Eubacterium_F;s__	Eubacterium_F spp.	0.1082	0.091	0.787443
SGB02235--SGB05824	SGB02235	d__Bacteria;p__Firmicutes;c__Bacilli;o__Lactobacillales;f__Lactobacillaceae;g__Lactobacillus;s__Lactobacillus johnsonii	Lactobacillus johnsonii	SGB05824	d__Bacteria;p__Firmicutes;c__Bacilli;o__Lactobacillales;f__Lactobacillaceae;g__Lactobacillus;s__	Lactobacillus spp.	0.2084	0.1	0.0844754
SGB02235--SGB01563	SGB02235	d__Bacteria;p__Firmicutes;c__Bacilli;o__Lactobacillales;f__Lactobacillaceae;g__Lactobacillus;s__Lactobacillus johnsonii	Lactobacillus johnsonii	SGB01563	d__Bacteria;p__Firmicutes_A;c__Clostridia;o__Oscillospirales;f__Acutalibacteraceae;g__Eubacterium_R;s__	Eubacterium_R spp.	0.1515	0.1322	0.759829
SGB02235--SGB03705	SGB02235	d__Bacteria;p__Firmicutes;c__Bacilli;o__Lactobacillales;f__Lactobacillaceae;g__Lactobacillus;s__Lactobacillus johnsonii	Lactobacillus johnsonii	SGB03705	d__Bacteria;p__Firmicutes;c__Bacilli;o__Lactobacillales;f__Lactobacillaceae;g__Limosilactobacillus;s__Limosilactobacillus coleohominis	Limosilactobacillus coleohominis	0.1026	0.0916	0.863162
SGB02235--SGB03212	SGB02235	d__Bacteria;p__Firmicutes;c__Bacilli;o__Lactobacillales;f__Lactobacillaceae;g__Lactobacillus;s__Lactobacillus johnsonii	Lactobacillus johnsonii	SGB03212	d__Bacteria;p__Firmicutes_A;c__Clostridia;o__Lachnospirales;f__Lachnospiraceae;g__Eubacterium_F;s__	Eubacterium_F spp.	0.1046	0.0778	0.674879
SGB02235--SGB02236	SGB02235	d__Bacteria;p__Firmicutes;c__Bacilli;o__Lactobacillales;f__Lactobacillaceae;g__Lactobacillus;s__Lactobacillus johnsonii	Lactobacillus johnsonii	SGB02236	d__Bacteria;p__Firmicutes;c__Bacilli;o__Lactobacillales;f__Lactobacillaceae;g__Lactobacillus;s__	Lactobacillus spp.	0.4895	0.4511	0.443975
SGB02235--SGB02237	SGB02235	d__Bacteria;p__Firmicutes;c__Bacilli;o__Lactobacillales;f__Lactobacillaceae;g__Lactobacillus;s__Lactobacillus johnsonii	Lactobacillus johnsonii	SGB02237	d__Bacteria;p__Firmicutes;c__Bacilli;o__Lactobacillales;f__Lactobacillaceae;g__Lactobacillus;s__Lactobacillus sp910589675	Lactobacillus sp910589675	0.496	0.4544	0.404107
SGB02235--SGB09600	SGB02235	d__Bacteria;p__Firmicutes;c__Bacilli;o__Lactobacillales;f__Lactobacillaceae;g__Lactobacillus;s__Lactobacillus johnsonii	Lactobacillus johnsonii	SGB09600	d__Bacteria;p__Firmicutes_A;c__Clostridia;o__Lachnospirales;f__Lachnospiraceae;g__Eubacterium_F;s__	Eubacterium_F spp.	0.1049	0.0445	0.345688
SGB05793--SGB05657	SGB05793	d__Bacteria;p__Firmicutes_A;c__Clostridia;o__Lachnospirales;f__Lachnospiraceae;g__Blautia_A;s__Blautia_A obeum	Blautia_A obeum	SGB05657	d__Bacteria;p__Firmicutes_A;c__Clostridia;o__Lachnospirales;f__Lachnospiraceae;g__Blautia_A;s__Blautia_A sp003471165	Blautia_A sp003471165	0.1603	0.0436	0.0668853
SGB03745--SGB05657	SGB03745	d__Bacteria;p__Firmicutes_A;c__Clostridia;o__Lachnospirales;f__Lachnospiraceae;g__Butyrivibrio_A;s__Butyrivibrio_A sp900768755	Butyrivibrio_A sp900768755	SGB05657	d__Bacteria;p__Firmicutes_A;c__Clostridia;o__Lachnospirales;f__Lachnospiraceae;g__Blautia_A;s__Blautia_A sp003471165	Blautia_A sp003471165	-0.0573	-0.0481	0.886143
SGB04303--SGB05625	SGB04303	d__Bacteria;p__Firmicutes_A;c__Clostridia;o__Lachnospirales;f__Lachnospiraceae;g__Eubacterium_F;s__	Eubacterium_F spp.	SGB05625	d__Bacteria;p__Firmicutes;c__Bacilli;o__Lactobacillales;f__Lactobacillaceae;g__Limosilactobacillus;s__Limosilactobacillus reuteri	Limosilactobacillus reuteri	0.1117	0.0808	0.628312
SGB02183--SGB05625	SGB02183	d__Bacteria;p__Firmicutes;c__Bacilli;o__Lactobacillales;f__Lactobacillaceae;g__Lactobacillus;s__Lactobacillus delbrueckii_B	Lactobacillus delbrueckii_B	SGB05625	d__Bacteria;p__Firmicutes;c__Bacilli;o__Lactobacillales;f__Lactobacillaceae;g__Limosilactobacillus;s__Limosilactobacillus reuteri	Limosilactobacillus reuteri	0.0635	0.0618	0.978868
SGB00303--SGB00304	SGB00303	d__Bacteria;p__Verrucomicrobiota;c__Verrucomicrobiae;o__Verrucomicrobiales;f__Akkermansiaceae;g__Akkermansia;s__	Akkermansia spp.	SGB00304	d__Bacteria;p__Verrucomicrobiota;c__Verrucomicrobiae;o__Verrucomicrobiales;f__Akkermansiaceae;g__Akkermansia;s__	Akkermansia spp.	0.0706	0.1886	0.062175
SGB05824--SGB01950	SGB05824	d__Bacteria;p__Firmicutes;c__Bacilli;o__Lactobacillales;f__Lactobacillaceae;g__Lactobacillus;s__	Lactobacillus spp.	SGB01950	d__Bacteria;p__Firmicutes;c__Bacilli;o__Lactobacillales;f__Lactobacillaceae;g__Lactobacillus;s__Lactobacillus amylovorus	Lactobacillus amylovorus	0.3733	0.3953	0.688681
SGB05824--SGB03705	SGB05824	d__Bacteria;p__Firmicutes;c__Bacilli;o__Lactobacillales;f__Lactobacillaceae;g__Lactobacillus;s__	Lactobacillus spp.	SGB03705	d__Bacteria;p__Firmicutes;c__Bacilli;o__Lactobacillales;f__Lactobacillaceae;g__Limosilactobacillus;s__Limosilactobacillus coleohominis	Limosilactobacillus coleohominis	0.0888	0.0993	0.869401
SGB05824--SGB02236	SGB05824	d__Bacteria;p__Firmicutes;c__Bacilli;o__Lactobacillales;f__Lactobacillaceae;g__Lactobacillus;s__	Lactobacillus spp.	SGB02236	d__Bacteria;p__Firmicutes;c__Bacilli;o__Lactobacillales;f__Lactobacillaceae;g__Lactobacillus;s__	Lactobacillus spp.	0.1615	0.1775	0.7982
SGB05824--SGB01949	SGB05824	d__Bacteria;p__Firmicutes;c__Bacilli;o__Lactobacillales;f__Lactobacillaceae;g__Lactobacillus;s__	Lactobacillus spp.	SGB01949	d__Bacteria;p__Firmicutes;c__Bacilli;o__Lactobacillales;f__Lactobacillaceae;g__Lactobacillus;s__Lactobacillus amylovorus	Lactobacillus amylovorus	0.4011	0.4094	0.877504
SGB05824--SGB05625	SGB05824	d__Bacteria;p__Firmicutes;c__Bacilli;o__Lactobacillales;f__Lactobacillaceae;g__Lactobacillus;s__	Lactobacillus spp.	SGB05625	d__Bacteria;p__Firmicutes;c__Bacilli;o__Lactobacillales;f__Lactobacillaceae;g__Limosilactobacillus;s__Limosilactobacillus reuteri	Limosilactobacillus reuteri	0.258	0.1917	0.27823
SGB05824--SGB02237	SGB05824	d__Bacteria;p__Firmicutes;c__Bacilli;o__Lactobacillales;f__Lactobacillaceae;g__Lactobacillus;s__	Lactobacillus spp.	SGB02237	d__Bacteria;p__Firmicutes;c__Bacilli;o__Lactobacillales;f__Lactobacillaceae;g__Lactobacillus;s__Lactobacillus sp910589675	Lactobacillus sp910589675	0.2508	0.1914	0.332218
SGB01950--SGB03705	SGB01950	d__Bacteria;p__Firmicutes;c__Bacilli;o__Lactobacillales;f__Lactobacillaceae;g__Lactobacillus;s__Lactobacillus amylovorus	Lactobacillus amylovorus	SGB03705	d__Bacteria;p__Firmicutes;c__Bacilli;o__Lactobacillales;f__Lactobacillaceae;g__Limosilactobacillus;s__Limosilactobacillus coleohominis	Limosilactobacillus coleohominis	0.1538	0.1584	0.941665
SGB01950--SGB02236	SGB01950	d__Bacteria;p__Firmicutes;c__Bacilli;o__Lactobacillales;f__Lactobacillaceae;g__Lactobacillus;s__Lactobacillus amylovorus	Lactobacillus amylovorus	SGB02236	d__Bacteria;p__Firmicutes;c__Bacilli;o__Lactobacillales;f__Lactobacillaceae;g__Lactobacillus;s__	Lactobacillus spp.	0.3747	0.3713	0.951122
SGB01950--SGB01949	SGB01950	d__Bacteria;p__Firmicutes;c__Bacilli;o__Lactobacillales;f__Lactobacillaceae;g__Lactobacillus;s__Lactobacillus amylovorus	Lactobacillus amylovorus	SGB01949	d__Bacteria;p__Firmicutes;c__Bacilli;o__Lactobacillales;f__Lactobacillaceae;g__Lactobacillus;s__Lactobacillus amylovorus	Lactobacillus amylovorus	0.8553	0.8469	0.636133
SGB01730--SGB01563	SGB01730	d__Bacteria;p__Firmicutes_A;c__Clostridia;o__Oscillospirales;f__Acutalibacteraceae;g__Eubacterium_R;s__Eubacterium_R coprostanoligenes	Eubacterium_R coprostanoligenes	SGB01563	d__Bacteria;p__Firmicutes_A;c__Clostridia;o__Oscillospirales;f__Acutalibacteraceae;g__Eubacterium_R;s__	Eubacterium_R spp.	0.0655	0.0596	0.926753
SGB01730--SGB00761	SGB01730	d__Bacteria;p__Firmicutes_A;c__Clostridia;o__Oscillospirales;f__Acutalibacteraceae;g__Eubacterium_R;s__Eubacterium_R coprostanoligenes	Eubacterium_R coprostanoligenes	SGB00761	d__Bacteria;p__Firmicutes_A;c__Clostridia;o__Oscillospirales;f__Acutalibacteraceae;g__Eubacterium_R;s__	Eubacterium_R spp.	0.0699	0.0512	0.770816
SGB01563--SGB02236	SGB01563	d__Bacteria;p__Firmicutes_A;c__Clostridia;o__Oscillospirales;f__Acutalibacteraceae;g__Eubacterium_R;s__	Eubacterium_R spp.	SGB02236	d__Bacteria;p__Firmicutes;c__Bacilli;o__Lactobacillales;f__Lactobacillaceae;g__Lactobacillus;s__	Lactobacillus spp.	0.0723	0.0521	0.752959
SGB01563--SGB05657	SGB01563	d__Bacteria;p__Firmicutes_A;c__Clostridia;o__Oscillospirales;f__Acutalibacteraceae;g__Eubacterium_R;s__	Eubacterium_R spp.	SGB05657	d__Bacteria;p__Firmicutes_A;c__Clostridia;o__Lachnospirales;f__Lachnospiraceae;g__Blautia_A;s__Blautia_A sp003471165	Blautia_A sp003471165	0.1167	0.0714	0.47803
SGB01563--SGB00761	SGB01563	d__Bacteria;p__Firmicutes_A;c__Clostridia;o__Oscillospirales;f__Acutalibacteraceae;g__Eubacterium_R;s__	Eubacterium_R spp.	SGB00761	d__Bacteria;p__Firmicutes_A;c__Clostridia;o__Oscillospirales;f__Acutalibacteraceae;g__Eubacterium_R;s__	Eubacterium_R spp.	0.1019	0.1151	0.835766
SGB01563--SGB05625	SGB01563	d__Bacteria;p__Firmicutes_A;c__Clostridia;o__Oscillospirales;f__Acutalibacteraceae;g__Eubacterium_R;s__	Eubacterium_R spp.	SGB05625	d__Bacteria;p__Firmicutes;c__Bacilli;o__Lactobacillales;f__Lactobacillaceae;g__Limosilactobacillus;s__Limosilactobacillus reuteri	Limosilactobacillus reuteri	0.1221	0.1429	0.742454
SGB03705--SGB02236	SGB03705	d__Bacteria;p__Firmicutes;c__Bacilli;o__Lactobacillales;f__Lactobacillaceae;g__Limosilactobacillus;s__Limosilactobacillus coleohominis	Limosilactobacillus coleohominis	SGB02236	d__Bacteria;p__Firmicutes;c__Bacilli;o__Lactobacillales;f__Lactobacillaceae;g__Lactobacillus;s__	Lactobacillus spp.	0.0882	0.1114	0.716073
SGB03705--SGB01949	SGB03705	d__Bacteria;p__Firmicutes;c__Bacilli;o__Lactobacillales;f__Lactobacillaceae;g__Limosilactobacillus;s__Limosilactobacillus coleohominis	Limosilactobacillus coleohominis	SGB01949	d__Bacteria;p__Firmicutes;c__Bacilli;o__Lactobacillales;f__Lactobacillaceae;g__Lactobacillus;s__Lactobacillus amylovorus	Lactobacillus amylovorus	0.1687	0.1607	0.898445
SGB03705--SGB05625	SGB03705	d__Bacteria;p__Firmicutes;c__Bacilli;o__Lactobacillales;f__Lactobacillaceae;g__Limosilactobacillus;s__Limosilactobacillus coleohominis	Limosilactobacillus coleohominis	SGB05625	d__Bacteria;p__Firmicutes;c__Bacilli;o__Lactobacillales;f__Lactobacillaceae;g__Limosilactobacillus;s__Limosilactobacillus reuteri	Limosilactobacillus reuteri	0.1747	0.1554	0.758126
SGB03705--SGB02237	SGB03705	d__Bacteria;p__Firmicutes;c__Bacilli;o__Lactobacillales;f__Lactobacillaceae;g__Limosilactobacillus;s__Limosilactobacillus coleohominis	Limosilactobacillus coleohominis	SGB02237	d__Bacteria;p__Firmicutes;c__Bacilli;o__Lactobacillales;f__Lactobacillaceae;g__Lactobacillus;s__Lactobacillus sp910589675	Lactobacillus sp910589675	0.0931	0.1204	0.668201
SGB08963--SGB05657	SGB08963	d__Bacteria;p__Firmicutes_A;c__Clostridia;o__Lachnospirales;f__Lachnospiraceae;g__Blautia_A;s__	Blautia_A spp.	SGB05657	d__Bacteria;p__Firmicutes_A;c__Clostridia;o__Lachnospirales;f__Lachnospiraceae;g__Blautia_A;s__Blautia_A sp003471165	Blautia_A sp003471165	0.156	0.0854	0.265951
SGB08963--SGB05625	SGB08963	d__Bacteria;p__Firmicutes_A;c__Clostridia;o__Lachnospirales;f__Lachnospiraceae;g__Blautia_A;s__	Blautia_A spp.	SGB05625	d__Bacteria;p__Firmicutes;c__Bacilli;o__Lactobacillales;f__Lactobacillaceae;g__Limosilactobacillus;s__Limosilactobacillus reuteri	Limosilactobacillus reuteri	0.0885	0.0816	0.914098
SGB05717--SGB01949	SGB05717	d__Bacteria;p__Actinobacteriota;c__Actinomycetia;o__Actinomycetales;f__Bifidobacteriaceae;g__Bifidobacterium;s__Bifidobacterium pseudolongum	Bifidobacterium pseudolongum	SGB01949	d__Bacteria;p__Firmicutes;c__Bacilli;o__Lactobacillales;f__Lactobacillaceae;g__Lactobacillus;s__Lactobacillus amylovorus	Lactobacillus amylovorus	0.0812	0.1524	0.262355
SGB05717--SGB04994	SGB05717	d__Bacteria;p__Actinobacteriota;c__Actinomycetia;o__Actinomycetales;f__Bifidobacteriaceae;g__Bifidobacterium;s__Bifidobacterium pseudolongum	Bifidobacterium pseudolongum	SGB04994	d__Bacteria;p__Firmicutes;c__Bacilli;o__Lactobacillales;f__Lactobacillaceae;g__Weissella;s__Weissella thailandensis	Weissella thailandensis	0.0707	0.0449	0.687838
SGB03212--SGB05625	SGB03212	d__Bacteria;p__Firmicutes_A;c__Clostridia;o__Lachnospirales;f__Lachnospiraceae;g__Eubacterium_F;s__	Eubacterium_F spp.	SGB05625	d__Bacteria;p__Firmicutes;c__Bacilli;o__Lactobacillales;f__Lactobacillaceae;g__Limosilactobacillus;s__Limosilactobacillus reuteri	Limosilactobacillus reuteri	0.1388	0.0689	0.272565
SGB03212--SGB02237	SGB03212	d__Bacteria;p__Firmicutes_A;c__Clostridia;o__Lachnospirales;f__Lachnospiraceae;g__Eubacterium_F;s__	Eubacterium_F spp.	SGB02237	d__Bacteria;p__Firmicutes;c__Bacilli;o__Lactobacillales;f__Lactobacillaceae;g__Lactobacillus;s__Lactobacillus sp910589675	Lactobacillus sp910589675	0.0713	0.048	0.716655
SGB02236--SGB01949	SGB02236	d__Bacteria;p__Firmicutes;c__Bacilli;o__Lactobacillales;f__Lactobacillaceae;g__Lactobacillus;s__	Lactobacillus spp.	SGB01949	d__Bacteria;p__Firmicutes;c__Bacilli;o__Lactobacillales;f__Lactobacillaceae;g__Lactobacillus;s__Lactobacillus amylovorus	Lactobacillus amylovorus	0.3966	0.3892	0.891965
SGB02236--SGB05625	SGB02236	d__Bacteria;p__Firmicutes;c__Bacilli;o__Lactobacillales;f__Lactobacillaceae;g__Lactobacillus;s__	Lactobacillus spp.	SGB05625	d__Bacteria;p__Firmicutes;c__Bacilli;o__Lactobacillales;f__Lactobacillaceae;g__Limosilactobacillus;s__Limosilactobacillus reuteri	Limosilactobacillus reuteri	0.4339	0.4144	0.712079
SGB02236--SGB02237	SGB02236	d__Bacteria;p__Firmicutes;c__Bacilli;o__Lactobacillales;f__Lactobacillaceae;g__Lactobacillus;s__	Lactobacillus spp.	SGB02237	d__Bacteria;p__Firmicutes;c__Bacilli;o__Lactobacillales;f__Lactobacillaceae;g__Lactobacillus;s__Lactobacillus sp910589675	Lactobacillus sp910589675	0.3305	0.3725	0.456911
SGB08430--SGB05657	SGB08430	d__Bacteria;p__Firmicutes_A;c__Clostridia;o__Lachnospirales;f__Lachnospiraceae;g__Blautia_A;s__Blautia_A sp900066355	Blautia_A sp900066355	SGB05657	d__Bacteria;p__Firmicutes_A;c__Clostridia;o__Lachnospirales;f__Lachnospiraceae;g__Blautia_A;s__Blautia_A sp003471165	Blautia_A sp003471165	0.1089	0.041	0.289051
SGB08793--SGB00761	SGB08793	d__Bacteria;p__Firmicutes_A;c__Clostridia;o__Peptostreptococcales;f__Anaerovoracaceae;g__Eubacterium_T;s__	Eubacterium_T spp.	SGB00761	d__Bacteria;p__Firmicutes_A;c__Clostridia;o__Oscillospirales;f__Acutalibacteraceae;g__Eubacterium_R;s__	Eubacterium_R spp.	0.0539	0.0511	0.965241
SGB05625--SGB02237	SGB05625	d__Bacteria;p__Firmicutes;c__Bacilli;o__Lactobacillales;f__Lactobacillaceae;g__Limosilactobacillus;s__Limosilactobacillus reuteri	Limosilactobacillus reuteri	SGB02237	d__Bacteria;p__Firmicutes;c__Bacilli;o__Lactobacillales;f__Lactobacillaceae;g__Lactobacillus;s__Lactobacillus sp910589675	Lactobacillus sp910589675	0.4971	0.4537	0.383943
