# Supplementary material for: Topological characteristics and longitudinal dynamics of co-abundance networks involving beneficial commensal bacteria in the pig gut microbiome and its association with average daily gain
Source: Front Microbiol. 2026 Apr 29;17:1818141. doi: 10.3389/fmicb.2026.1818141 (PMC13168023; doi:10.3389/fmicb.2026.1818141)
Supplement: Supplementary Table 4 — Conserved co-abundance correlations directly connected to species involving beneficial commensal bacteria from the age of D25 to D120. [file Table_4.xlsx]

## Sheet: Sheet1
Supplementary Table 4. Conserved co-abundance correlations directly connected to species involving beneficial commensal bacteria from the age of D25 to D120
Pairs	Node1	Node1_Taxa	Node1_Species	Node2	Node2_Taxa	Node2_Species	D25_sparcc_cor	D120_sparcc_cor	Pval_Q
SGB04164--SGB04741	SGB04741	d__Bacteria;p__Firmicutes_A;c__Clostridia;o__Lachnospirales;f__Lachnospiraceae;g__Choladousia;s__	Choladousia spp.	SGB04164	d__Bacteria;p__Firmicutes_A;c__Clostridia;o__Lachnospirales;f__Lachnospiraceae;g__Blautia_A;s__	Blautia_A spp.	0.1209	0.1296	0.929084
SGB01730--SGB04741	SGB04741	d__Bacteria;p__Firmicutes_A;c__Clostridia;o__Lachnospirales;f__Lachnospiraceae;g__Choladousia;s__	Choladousia spp.	SGB01730	d__Bacteria;p__Firmicutes_A;c__Clostridia;o__Oscillospirales;f__Acutalibacteraceae;g__Eubacterium_R;s__Eubacterium_R coprostanoligenes	Eubacterium_R coprostanoligenes	0.1918	0.0943	0.315804
SGB01949--SGB04741	SGB04741	d__Bacteria;p__Firmicutes_A;c__Clostridia;o__Lachnospirales;f__Lachnospiraceae;g__Choladousia;s__	Choladousia spp.	SGB01949	d__Bacteria;p__Firmicutes;c__Bacilli;o__Lactobacillales;f__Lactobacillaceae;g__Lactobacillus;s__Lactobacillus amylovorus	Lactobacillus amylovorus	0.1321	0.1462	0.884885
SGB01949--SGB04466	SGB04466	d__Bacteria;p__Firmicutes;c__Bacilli;o__RF39;f__UBA660;g__CAG-302;s__CAG-302 sp900543825	CAG-302 sp900543825	SGB01949	d__Bacteria;p__Firmicutes;c__Bacilli;o__Lactobacillales;f__Lactobacillaceae;g__Lactobacillus;s__Lactobacillus amylovorus	Lactobacillus amylovorus	0.1645	0.1165	0.621906
SGB01176--SGB05793	SGB01176	d__Bacteria;p__Spirochaetota;c__Spirochaetia;o__Treponematales;f__Treponemataceae;g__Treponema_D;s__Treponema_D sp016293915	Treponema_D sp016293915	SGB05793	d__Bacteria;p__Firmicutes_A;c__Clostridia;o__Lachnospirales;f__Lachnospiraceae;g__Blautia_A;s__Blautia_A obeum	Blautia_A obeum	-0.1134	-0.0992	0.885013
SGB01777--SGB01780	SGB01777	d__Bacteria;p__Firmicutes;c__Bacilli;o__Lactobacillales;f__Lactobacillaceae;g__Limosilactobacillus;s__Limosilactobacillus sp002299975	Limosilactobacillus sp002299975	SGB01780	d__Bacteria;p__Firmicutes;c__Bacilli;o__Lactobacillales;f__Lactobacillaceae;g__Limosilactobacillus;s__Limosilactobacillus sp002299975	Limosilactobacillus sp002299975	0.1811	0.1496	0.744333
SGB01777--SGB01950	SGB01777	d__Bacteria;p__Firmicutes;c__Bacilli;o__Lactobacillales;f__Lactobacillaceae;g__Limosilactobacillus;s__Limosilactobacillus sp002299975	Limosilactobacillus sp002299975	SGB01950	d__Bacteria;p__Firmicutes;c__Bacilli;o__Lactobacillales;f__Lactobacillaceae;g__Lactobacillus;s__Lactobacillus amylovorus	Lactobacillus amylovorus	0.1176	0.0832	0.726385
SGB01777--SGB01949	SGB01777	d__Bacteria;p__Firmicutes;c__Bacilli;o__Lactobacillales;f__Lactobacillaceae;g__Limosilactobacillus;s__Limosilactobacillus sp002299975	Limosilactobacillus sp002299975	SGB01949	d__Bacteria;p__Firmicutes;c__Bacilli;o__Lactobacillales;f__Lactobacillaceae;g__Lactobacillus;s__Lactobacillus amylovorus	Lactobacillus amylovorus	0.1559	0.0882	0.488771
SGB02073--SGB05793	SGB02073	d__Bacteria;p__Actinobacteriota;c__Coriobacteriia;o__Coriobacteriales;f__Coriobacteriaceae;g__Collinsella;s__Collinsella sp002391315	Collinsella sp002391315	SGB05793	d__Bacteria;p__Firmicutes_A;c__Clostridia;o__Lachnospirales;f__Lachnospiraceae;g__Blautia_A;s__Blautia_A obeum	Blautia_A obeum	0.1755	0.1487	0.781664
SGB02073--SGB05625	SGB02073	d__Bacteria;p__Actinobacteriota;c__Coriobacteriia;o__Coriobacteriales;f__Coriobacteriaceae;g__Collinsella;s__Collinsella sp002391315	Collinsella sp002391315	SGB05625	d__Bacteria;p__Firmicutes;c__Bacilli;o__Lactobacillales;f__Lactobacillaceae;g__Limosilactobacillus;s__Limosilactobacillus reuteri	Limosilactobacillus reuteri	0.314	0.2205	0.310149
SGB01217--SGB03479	SGB01217	d__Bacteria;p__Firmicutes_A;c__Clostridia;o__Oscillospirales;f__Acutalibacteraceae;g__Eubacterium_R;s__	Eubacterium_R spp.	SGB03479	d__Bacteria;p__Firmicutes_A;c__Clostridia;o__Lachnospirales;f__Lachnospiraceae;g__CAG-95;s__CAG-95 sp018384375	CAG-95 sp018384375	0.12	-0.0736	0.0503998
SGB01065--SGB01217	SGB01217	d__Bacteria;p__Firmicutes_A;c__Clostridia;o__Oscillospirales;f__Acutalibacteraceae;g__Eubacterium_R;s__	Eubacterium_R spp.	SGB01065	d__Bacteria;p__Firmicutes_A;c__Clostridia;o__Oscillospirales;f__Oscillospiraceae;g__Faecousia;s__Faecousia sp016302405	Faecousia sp016302405	0.1317	0.062	0.478475
SGB01217--SGB04860	SGB01217	d__Bacteria;p__Firmicutes_A;c__Clostridia;o__Oscillospirales;f__Acutalibacteraceae;g__Eubacterium_R;s__	Eubacterium_R spp.	SGB04860	d__Bacteria;p__Firmicutes_A;c__Clostridia;o__TANB77;f__CAG-508;g__CAG-273;s__	CAG-273 spp.	0.1281	0.0621	0.5023
SGB00570--SGB01217	SGB01217	d__Bacteria;p__Firmicutes_A;c__Clostridia;o__Oscillospirales;f__Acutalibacteraceae;g__Eubacterium_R;s__	Eubacterium_R spp.	SGB00570	d__Bacteria;p__Firmicutes_A;c__Clostridia;o__Oscillospirales;f__Acutalibacteraceae;g__Fimenecus;s__Fimenecus sp004555265	Fimenecus sp004555265	0.1535	0.0776	0.438352
SGB01217--SGB05813	SGB01217	d__Bacteria;p__Firmicutes_A;c__Clostridia;o__Oscillospirales;f__Acutalibacteraceae;g__Eubacterium_R;s__	Eubacterium_R spp.	SGB05813	d__Bacteria;p__Firmicutes;c__Bacilli;o__Erysipelotrichales;f__Erysipelotrichaceae;g__Floccifex;s__Floccifex porci	Floccifex porci	0.1664	0.0919	0.445314
SGB01217--SGB01632	SGB01217	d__Bacteria;p__Firmicutes_A;c__Clostridia;o__Oscillospirales;f__Acutalibacteraceae;g__Eubacterium_R;s__	Eubacterium_R spp.	SGB01632	d__Bacteria;p__Firmicutes;c__Bacilli;o__RF39;f__UBA660;g__CAG-533;s__CAG-533 sp900553855	CAG-533 sp900553855	0.1633	0.1367	0.78407
SGB02856--SGB05625	SGB02856	d__Bacteria;p__Actinobacteriota;c__Coriobacteriia;o__Coriobacteriales;f__Eggerthellaceae;g__W1P20-047;s__W1P20-047 sp004555335	W1P20-047 sp004555335	SGB05625	d__Bacteria;p__Firmicutes;c__Bacilli;o__Lactobacillales;f__Lactobacillaceae;g__Limosilactobacillus;s__Limosilactobacillus reuteri	Limosilactobacillus reuteri	0.2794	0.2118	0.468619
SGB00625--SGB00626	SGB00625	d__Bacteria;p__Actinobacteriota;c__Actinomycetia;o__Actinomycetales;f__Bifidobacteriaceae;g__Bifidobacterium;s__Bifidobacterium thermophilum	Bifidobacterium thermophilum	SGB00626	d__Bacteria;p__Actinobacteriota;c__Actinomycetia;o__Actinomycetales;f__Bifidobacteriaceae;g__Bifidobacterium;s__Bifidobacterium thermophilum	Bifidobacterium thermophilum	0.184	0.058	0.197265
SGB00263--SGB04013	SGB04013	d__Bacteria;p__Firmicutes;c__Bacilli;o__Lactobacillales;f__Lactobacillaceae;g__Ligilactobacillus;s__Ligilactobacillus salivarius	Ligilactobacillus salivarius	SGB00263	d__Bacteria;p__Bacteroidota;c__Bacteroidia;o__Bacteroidales;f__P3;g__Onthomorpha;s__Onthomorpha sp004551865	Onthomorpha sp004551865	-0.1324	-0.055	0.431483
SGB04013--SGB05625	SGB04013	d__Bacteria;p__Firmicutes;c__Bacilli;o__Lactobacillales;f__Lactobacillaceae;g__Ligilactobacillus;s__Ligilactobacillus salivarius	Ligilactobacillus salivarius	SGB05625	d__Bacteria;p__Firmicutes;c__Bacilli;o__Lactobacillales;f__Lactobacillaceae;g__Limosilactobacillus;s__Limosilactobacillus reuteri	Limosilactobacillus reuteri	0.1566	0.0819	0.445232
SGB05793--SGB09636	SGB09636	d__Bacteria;p__Firmicutes_A;c__Clostridia;o__Lachnospirales;f__Lachnospiraceae;g__Anaerobutyricum;s__Anaerobutyricum soehngenii	Anaerobutyricum soehngenii	SGB05793	d__Bacteria;p__Firmicutes_A;c__Clostridia;o__Lachnospirales;f__Lachnospiraceae;g__Blautia_A;s__Blautia_A obeum	Blautia_A obeum	0.118	0.1461	0.773361
SGB05094--SGB09636	SGB09636	d__Bacteria;p__Firmicutes_A;c__Clostridia;o__Lachnospirales;f__Lachnospiraceae;g__Anaerobutyricum;s__Anaerobutyricum soehngenii	Anaerobutyricum soehngenii	SGB05094	d__Bacteria;p__Actinobacteriota;c__Coriobacteriia;o__Coriobacteriales;f__Coriobacteriaceae;g__Collinsella;s__Collinsella bouchesdurhonensis	Collinsella bouchesdurhonensis	0.104	0.0656	0.696906
SGB02230--SGB09636	SGB09636	d__Bacteria;p__Firmicutes_A;c__Clostridia;o__Lachnospirales;f__Lachnospiraceae;g__Anaerobutyricum;s__Anaerobutyricum soehngenii	Anaerobutyricum soehngenii	SGB02230	d__Bacteria;p__Firmicutes;c__Bacilli;o__Erysipelotrichales;f__Erysipelotrichaceae;g__UBA636;s__UBA636 sp900546285	UBA636 sp900546285	0.1209	0.1843	0.513214
SGB06221--SGB09636	SGB09636	d__Bacteria;p__Firmicutes_A;c__Clostridia;o__Lachnospirales;f__Lachnospiraceae;g__Anaerobutyricum;s__Anaerobutyricum soehngenii	Anaerobutyricum soehngenii	SGB06221	d__Bacteria;p__Firmicutes;c__Bacilli;o__Erysipelotrichales;f__Erysipelotrichaceae;g__Bulleidia;s__Bulleidia sp905194705	Bulleidia sp905194705	0.1099	0.1308	0.830903
SGB00273--SGB09636	SGB09636	d__Bacteria;p__Firmicutes_A;c__Clostridia;o__Lachnospirales;f__Lachnospiraceae;g__Anaerobutyricum;s__Anaerobutyricum soehngenii	Anaerobutyricum soehngenii	SGB00273	d__Bacteria;p__Firmicutes_A;c__Clostridia;o__Oscillospirales;f__Oscillospiraceae;g__Limivicinus;s__	Limivicinus spp.	-0.1205	-0.0699	0.607065
SGB00263--SGB05793	SGB00263	d__Bacteria;p__Bacteroidota;c__Bacteroidia;o__Bacteroidales;f__P3;g__Onthomorpha;s__Onthomorpha sp004551865	Onthomorpha sp004551865	SGB05793	d__Bacteria;p__Firmicutes_A;c__Clostridia;o__Lachnospirales;f__Lachnospiraceae;g__Blautia_A;s__Blautia_A obeum	Blautia_A obeum	-0.1786	-0.1104	0.482895
SGB00263--SGB05824	SGB00263	d__Bacteria;p__Bacteroidota;c__Bacteroidia;o__Bacteroidales;f__P3;g__Onthomorpha;s__Onthomorpha sp004551865	Onthomorpha sp004551865	SGB05824	d__Bacteria;p__Firmicutes;c__Bacilli;o__Lactobacillales;f__Lactobacillaceae;g__Lactobacillus;s__	Lactobacillus spp.	-0.2309	-0.0994	0.17274
SGB00263--SGB01950	SGB00263	d__Bacteria;p__Bacteroidota;c__Bacteroidia;o__Bacteroidales;f__P3;g__Onthomorpha;s__Onthomorpha sp004551865	Onthomorpha sp004551865	SGB01950	d__Bacteria;p__Firmicutes;c__Bacilli;o__Lactobacillales;f__Lactobacillaceae;g__Lactobacillus;s__Lactobacillus amylovorus	Lactobacillus amylovorus	-0.155	-0.1673	0.898819
SGB01730--SGB06409	SGB06409	d__Bacteria;p__Firmicutes_A;c__Clostridia;o__TANB77;f__CAG-508;g__CAG-245;s__	CAG-245 spp.	SGB01730	d__Bacteria;p__Firmicutes_A;c__Clostridia;o__Oscillospirales;f__Acutalibacteraceae;g__Eubacterium_R;s__Eubacterium_R coprostanoligenes	Eubacterium_R coprostanoligenes	0.1052	0.0644	0.678983
SGB00772--SGB03813	SGB00772	d__Bacteria;p__Firmicutes_A;c__Clostridia;o__Oscillospirales;f__Acutalibacteraceae;g__Eubacterium_R;s__	Eubacterium_R spp.	SGB03813	d__Bacteria;p__Firmicutes;c__Bacilli;o__RF39;f__UBA660;g__Aphodocola;s__Aphodocola sp000434835	Aphodocola sp000434835	0.1074	0.0538	0.58688
SGB00772--SGB00906	SGB00772	d__Bacteria;p__Firmicutes_A;c__Clostridia;o__Oscillospirales;f__Acutalibacteraceae;g__Eubacterium_R;s__	Eubacterium_R spp.	SGB00906	d__Bacteria;p__Firmicutes_A;c__Clostridia;o__Oscillospirales;f__Ruminococcaceae;g__Gemmiger;s__	Gemmiger spp.	0.0967	0.0613	0.719804
SGB02187--SGB02235	SGB02235	d__Bacteria;p__Firmicutes;c__Bacilli;o__Lactobacillales;f__Lactobacillaceae;g__Lactobacillus;s__Lactobacillus johnsonii	Lactobacillus johnsonii	SGB02187	d__Bacteria;p__Bacteroidota;c__Bacteroidia;o__Bacteroidales;f__UBA932;g__Cryptobacteroides;s__Cryptobacteroides sp000431015	Cryptobacteroides sp000431015	-0.1394	-0.107	0.740421
SGB02235--SGB03979	SGB02235	d__Bacteria;p__Firmicutes;c__Bacilli;o__Lactobacillales;f__Lactobacillaceae;g__Lactobacillus;s__Lactobacillus johnsonii	Lactobacillus johnsonii	SGB03979	d__Bacteria;p__Firmicutes_A;c__Clostridia;o__Lachnospirales;f__Lachnospiraceae;g__Dorea_A;s__Dorea_A sp016295505	Dorea_A sp016295505	0.1115	0.061	0.608364
SGB01540--SGB02235	SGB02235	d__Bacteria;p__Firmicutes;c__Bacilli;o__Lactobacillales;f__Lactobacillaceae;g__Lactobacillus;s__Lactobacillus johnsonii	Lactobacillus johnsonii	SGB01540	d__Bacteria;p__Firmicutes_A;c__Clostridia;o__Oscillospirales;f__Oscillospiraceae;g__CAG-83;s__CAG-83 sp003487665	CAG-83 sp003487665	0.1385	0.1555	0.861112
SGB05793--SGB06743	SGB06743	d__Bacteria;p__Firmicutes;c__Bacilli;o__Erysipelotrichales;f__Erysipelotrichaceae;g__Holdemanella;s__Holdemanella porci	Holdemanella porci	SGB05793	d__Bacteria;p__Firmicutes_A;c__Clostridia;o__Lachnospirales;f__Lachnospiraceae;g__Blautia_A;s__Blautia_A obeum	Blautia_A obeum	0.2703	0.147	0.193581
SGB06678--SGB06743	SGB06743	d__Bacteria;p__Firmicutes;c__Bacilli;o__Erysipelotrichales;f__Erysipelotrichaceae;g__Holdemanella;s__Holdemanella porci	Holdemanella porci	SGB06678	d__Bacteria;p__Firmicutes_A;c__Clostridia;o__Lachnospirales;f__Lachnospiraceae;g__Blautia_A;s__Blautia_A massiliensis	Blautia_A massiliensis	0.1504	0.2327	0.389334
SGB05625--SGB06743	SGB06743	d__Bacteria;p__Firmicutes;c__Bacilli;o__Erysipelotrichales;f__Erysipelotrichaceae;g__Holdemanella;s__Holdemanella porci	Holdemanella porci	SGB05625	d__Bacteria;p__Firmicutes;c__Bacilli;o__Lactobacillales;f__Lactobacillaceae;g__Limosilactobacillus;s__Limosilactobacillus reuteri	Limosilactobacillus reuteri	0.4205	0.4277	0.929561
SGB04144--SGB05625	SGB04144	d__Bacteria;p__Actinobacteriota;c__Actinomycetia;o__Mycobacteriales;f__Mycobacteriaceae;g__Corynebacterium;s__Corynebacterium variabile	Corynebacterium variabile	SGB05625	d__Bacteria;p__Firmicutes;c__Bacilli;o__Lactobacillales;f__Lactobacillaceae;g__Limosilactobacillus;s__Limosilactobacillus reuteri	Limosilactobacillus reuteri	-0.1544	-0.1848	0.752616
SGB03479--SGB05793	SGB05793	d__Bacteria;p__Firmicutes_A;c__Clostridia;o__Lachnospirales;f__Lachnospiraceae;g__Blautia_A;s__Blautia_A obeum	Blautia_A obeum	SGB03479	d__Bacteria;p__Firmicutes_A;c__Clostridia;o__Lachnospirales;f__Lachnospiraceae;g__CAG-95;s__CAG-95 sp018384375	CAG-95 sp018384375	-0.1453	-0.0969	0.620813
SGB05068--SGB05793	SGB05793	d__Bacteria;p__Firmicutes_A;c__Clostridia;o__Lachnospirales;f__Lachnospiraceae;g__Blautia_A;s__Blautia_A obeum	Blautia_A obeum	SGB05068	d__Bacteria;p__Actinobacteriota;c__Coriobacteriia;o__Coriobacteriales;f__UMGS124;g__UMGS124;s__UMGS124 sp900555105	UMGS124 sp900555105	0.1052	0.0748	0.757609
SGB02618--SGB05793	SGB05793	d__Bacteria;p__Firmicutes_A;c__Clostridia;o__Lachnospirales;f__Lachnospiraceae;g__Blautia_A;s__Blautia_A obeum	Blautia_A obeum	SGB02618	d__Bacteria;p__Firmicutes_A;c__Clostridia;o__Peptostreptococcales;f__Anaerovoracaceae;g__RGIG7111;s__	RGIG7111 spp.	-0.1465	-0.085	0.530092
SGB01067--SGB05793	SGB05793	d__Bacteria;p__Firmicutes_A;c__Clostridia;o__Lachnospirales;f__Lachnospiraceae;g__Blautia_A;s__Blautia_A obeum	Blautia_A obeum	SGB01067	d__Bacteria;p__Firmicutes_A;c__Clostridia;o__Oscillospirales;f__Oscillospiraceae;g__Faecousia;s__	Faecousia spp.	-0.1578	-0.0564	0.301237
SGB01950--SGB05793	SGB05793	d__Bacteria;p__Firmicutes_A;c__Clostridia;o__Lachnospirales;f__Lachnospiraceae;g__Blautia_A;s__Blautia_A obeum	Blautia_A obeum	SGB01950	d__Bacteria;p__Firmicutes;c__Bacilli;o__Lactobacillales;f__Lactobacillaceae;g__Lactobacillus;s__Lactobacillus amylovorus	Lactobacillus amylovorus	0.2477	0.0878	0.0967682
SGB03468--SGB05793	SGB05793	d__Bacteria;p__Firmicutes_A;c__Clostridia;o__Lachnospirales;f__Lachnospiraceae;g__Blautia_A;s__Blautia_A obeum	Blautia_A obeum	SGB03468	d__Bacteria;p__Spirochaetota;c__Spirochaetia;o__Treponematales;f__Treponemataceae;g__Treponema_D;s__Treponema_D sp900769985	Treponema_D sp900769985	-0.1536	-0.1008	0.588836
SGB01658--SGB05793	SGB05793	d__Bacteria;p__Firmicutes_A;c__Clostridia;o__Lachnospirales;f__Lachnospiraceae;g__Blautia_A;s__Blautia_A obeum	Blautia_A obeum	SGB01658	d__Bacteria;p__Firmicutes_A;c__Clostridia;o__Peptostreptococcales;f__Anaerovoracaceae;g__Copromorpha;s__	Copromorpha spp.	-0.284	-0.1376	0.122083
SGB01032--SGB05793	SGB05793	d__Bacteria;p__Firmicutes_A;c__Clostridia;o__Lachnospirales;f__Lachnospiraceae;g__Blautia_A;s__Blautia_A obeum	Blautia_A obeum	SGB01032	d__Bacteria;p__Firmicutes_A;c__Clostridia;o__Oscillospirales;f__Oscillospiraceae;g__CAG-83;s__	CAG-83 spp.	-0.1572	-0.0748	0.400061
SGB05793--SGB06462	SGB05793	d__Bacteria;p__Firmicutes_A;c__Clostridia;o__Lachnospirales;f__Lachnospiraceae;g__Blautia_A;s__Blautia_A obeum	Blautia_A obeum	SGB06462	d__Bacteria;p__Firmicutes_A;c__Clostridia;o__Christensenellales;f__CAG-138;g__Phil1;s__Phil1 sp004558525	Phil1 sp004558525	-0.2379	-0.1047	0.166326
SGB04095--SGB05793	SGB05793	d__Bacteria;p__Firmicutes_A;c__Clostridia;o__Lachnospirales;f__Lachnospiraceae;g__Blautia_A;s__Blautia_A obeum	Blautia_A obeum	SGB04095	d__Bacteria;p__Actinobacteriota;c__Coriobacteriia;o__Coriobacteriales;f__Eggerthellaceae;g__Slackia_A;s__Slackia_A isoflavoniconvertens	Slackia_A isoflavoniconvertens	0.1104	0.0512	0.548383
SGB05265--SGB05793	SGB05793	d__Bacteria;p__Firmicutes_A;c__Clostridia;o__Lachnospirales;f__Lachnospiraceae;g__Blautia_A;s__Blautia_A obeum	Blautia_A obeum	SGB05265	d__Bacteria;p__Firmicutes_A;c__Clostridia;o__Lachnospirales;f__Lachnospiraceae;g__Oliverpabstia;s__Oliverpabstia intestinalis	Oliverpabstia intestinalis	0.1772	0.1633	0.88539
SGB05793--SGB09445	SGB05793	d__Bacteria;p__Firmicutes_A;c__Clostridia;o__Lachnospirales;f__Lachnospiraceae;g__Blautia_A;s__Blautia_A obeum	Blautia_A obeum	SGB09445	d__Bacteria;p__Firmicutes_A;c__Clostridia;o__Lachnospirales;f__Lachnospiraceae;g__Dorea;s__Dorea formicigenerans	Dorea formicigenerans	0.1932	0.0969	0.321521
SGB01945--SGB05793	SGB05793	d__Bacteria;p__Firmicutes_A;c__Clostridia;o__Lachnospirales;f__Lachnospiraceae;g__Blautia_A;s__Blautia_A obeum	Blautia_A obeum	SGB01945	d__Bacteria;p__Actinobacteriota;c__Actinomycetia;o__Mycobacteriales;f__Mycobacteriaceae;g__Corynebacterium;s__Corynebacterium xerosis	Corynebacterium xerosis	-0.1568	-0.1111	0.639319
SGB05793--SGB06221	SGB05793	d__Bacteria;p__Firmicutes_A;c__Clostridia;o__Lachnospirales;f__Lachnospiraceae;g__Blautia_A;s__Blautia_A obeum	Blautia_A obeum	SGB06221	d__Bacteria;p__Firmicutes;c__Bacilli;o__Erysipelotrichales;f__Erysipelotrichaceae;g__Bulleidia;s__Bulleidia sp905194705	Bulleidia sp905194705	0.261	0.1102	0.114998
SGB05793--SGB09393	SGB05793	d__Bacteria;p__Firmicutes_A;c__Clostridia;o__Lachnospirales;f__Lachnospiraceae;g__Blautia_A;s__Blautia_A obeum	Blautia_A obeum	SGB09393	d__Bacteria;p__Firmicutes_A;c__Clostridia;o__Lachnospirales;f__Lachnospiraceae;g__Mediterraneibacter;s__Mediterraneibacter faecis	Mediterraneibacter faecis	0.2432	0.1007	0.138485
SGB05625--SGB05793	SGB05793	d__Bacteria;p__Firmicutes_A;c__Clostridia;o__Lachnospirales;f__Lachnospiraceae;g__Blautia_A;s__Blautia_A obeum	Blautia_A obeum	SGB05625	d__Bacteria;p__Firmicutes;c__Bacilli;o__Lactobacillales;f__Lactobacillaceae;g__Limosilactobacillus;s__Limosilactobacillus reuteri	Limosilactobacillus reuteri	0.2074	0.1031	0.281374
SGB00544--SGB05793	SGB05793	d__Bacteria;p__Firmicutes_A;c__Clostridia;o__Lachnospirales;f__Lachnospiraceae;g__Blautia_A;s__Blautia_A obeum	Blautia_A obeum	SGB00544	d__Bacteria;p__Bacteroidota;c__Bacteroidia;o__Bacteroidales;f__F082;g__Limimorpha;s__Limimorpha sp900769945	Limimorpha sp900769945	-0.1149	-0.1128	0.982909
SGB02313--SGB05793	SGB05793	d__Bacteria;p__Firmicutes_A;c__Clostridia;o__Lachnospirales;f__Lachnospiraceae;g__Blautia_A;s__Blautia_A obeum	Blautia_A obeum	SGB02313	d__Bacteria;p__Bacteroidota;c__Bacteroidia;o__Bacteroidales;f__Bacteroidaceae;g__UBA6382;s__	UBA6382 spp.	-0.1425	-0.1082	0.72565
SGB01967--SGB05793	SGB05793	d__Bacteria;p__Firmicutes_A;c__Clostridia;o__Lachnospirales;f__Lachnospiraceae;g__Blautia_A;s__Blautia_A obeum	Blautia_A obeum	SGB01967	d__Bacteria;p__Planctomycetota;c__Planctomycetia;o__Pirellulales;f__Thermoguttaceae;g__RUG369;s__	RUG369 spp.	-0.2609	-0.0967	0.0868144
SGB05078--SGB05793	SGB05793	d__Bacteria;p__Firmicutes_A;c__Clostridia;o__Lachnospirales;f__Lachnospiraceae;g__Blautia_A;s__Blautia_A obeum	Blautia_A obeum	SGB05078	d__Bacteria;p__Firmicutes_A;c__Clostridia;o__Peptostreptococcales;f__Anaerovoracaceae;g__Copromorpha;s__Copromorpha sp900066305	Copromorpha sp900066305	0.2302	0.0743	0.10725
SGB01950--SGB03479	SGB03479	d__Bacteria;p__Firmicutes_A;c__Clostridia;o__Lachnospirales;f__Lachnospiraceae;g__CAG-95;s__CAG-95 sp018384375	CAG-95 sp018384375	SGB01950	d__Bacteria;p__Firmicutes;c__Bacilli;o__Lactobacillales;f__Lactobacillaceae;g__Lactobacillus;s__Lactobacillus amylovorus	Lactobacillus amylovorus	-0.121	-0.2087	0.363674
SGB01949--SGB03479	SGB03479	d__Bacteria;p__Firmicutes_A;c__Clostridia;o__Lachnospirales;f__Lachnospiraceae;g__CAG-95;s__CAG-95 sp018384375	CAG-95 sp018384375	SGB01949	d__Bacteria;p__Firmicutes;c__Bacilli;o__Lactobacillales;f__Lactobacillaceae;g__Lactobacillus;s__Lactobacillus amylovorus	Lactobacillus amylovorus	-0.1377	-0.212	0.440035
SGB02671--SGB05717	SGB02671	d__Bacteria;p__Firmicutes_A;c__Clostridia;o__Peptostreptococcales;f__Peptostreptococcaceae;g__Terrisporobacter;s__	Terrisporobacter spp.	SGB05717	d__Bacteria;p__Actinobacteriota;c__Actinomycetia;o__Actinomycetales;f__Bifidobacteriaceae;g__Bifidobacterium;s__Bifidobacterium pseudolongum	Bifidobacterium pseudolongum	0.1465	0.1093	0.703319
SGB01950--SGB02188	SGB02188	d__Bacteria;p__Bacteroidota;c__Bacteroidia;o__Bacteroidales;f__UBA932;g__Cryptobacteroides;s__Cryptobacteroides sp000433355	Cryptobacteroides sp000433355	SGB01950	d__Bacteria;p__Firmicutes;c__Bacilli;o__Lactobacillales;f__Lactobacillaceae;g__Lactobacillus;s__Lactobacillus amylovorus	Lactobacillus amylovorus	-0.282	-0.1179	0.0843731
SGB01950--SGB02183	SGB02183	d__Bacteria;p__Firmicutes;c__Bacilli;o__Lactobacillales;f__Lactobacillaceae;g__Lactobacillus;s__Lactobacillus delbrueckii_B	Lactobacillus delbrueckii_B	SGB01950	d__Bacteria;p__Firmicutes;c__Bacilli;o__Lactobacillales;f__Lactobacillaceae;g__Lactobacillus;s__Lactobacillus amylovorus	Lactobacillus amylovorus	0.1387	0.1162	0.817855
SGB01949--SGB02183	SGB02183	d__Bacteria;p__Firmicutes;c__Bacilli;o__Lactobacillales;f__Lactobacillaceae;g__Lactobacillus;s__Lactobacillus delbrueckii_B	Lactobacillus delbrueckii_B	SGB01949	d__Bacteria;p__Firmicutes;c__Bacilli;o__Lactobacillales;f__Lactobacillaceae;g__Lactobacillus;s__Lactobacillus amylovorus	Lactobacillus amylovorus	0.1682	0.1327	0.714536
SGB02183--SGB08971	SGB02183	d__Bacteria;p__Firmicutes;c__Bacilli;o__Lactobacillales;f__Lactobacillaceae;g__Lactobacillus;s__Lactobacillus delbrueckii_B	Lactobacillus delbrueckii_B	SGB08971	d__Bacteria;p__Firmicutes;c__Bacilli;o__Lactobacillales;f__Streptococcaceae;g__Streptococcus;s__Streptococcus hyointestinalis	Streptococcus hyointestinalis	0.1391	0.0621	0.433246
SGB01090--SGB05625	SGB01090	d__Bacteria;p__Firmicutes_A;c__Clostridia;o__Oscillospirales;f__Acutalibacteraceae;g__CAG-177;s__CAG-177 sp003514385	CAG-177 sp003514385	SGB05625	d__Bacteria;p__Firmicutes;c__Bacilli;o__Lactobacillales;f__Lactobacillaceae;g__Limosilactobacillus;s__Limosilactobacillus reuteri	Limosilactobacillus reuteri	-0.1605	-0.0981	0.522683
SGB02057--SGB05717	SGB02057	d__Bacteria;p__Firmicutes_A;c__Clostridia;o__Peptostreptococcales;f__Peptostreptococcaceae;g__Terrisporobacter;s__	Terrisporobacter spp.	SGB05717	d__Bacteria;p__Actinobacteriota;c__Actinomycetia;o__Actinomycetales;f__Bifidobacteriaceae;g__Bifidobacterium;s__Bifidobacterium pseudolongum	Bifidobacterium pseudolongum	0.0997	0.1046	0.960235
SGB02788--SGB05625	SGB02788	d__Bacteria;p__Patescibacteria;c__Saccharimonadia;o__Saccharimonadales;f__UBA10027;g__;s__	f__UBA10027	SGB05625	d__Bacteria;p__Firmicutes;c__Bacilli;o__Lactobacillales;f__Lactobacillaceae;g__Limosilactobacillus;s__Limosilactobacillus reuteri	Limosilactobacillus reuteri	-0.1251	-0.1479	0.815029
SGB04084--SGB09121	SGB09121	d__Bacteria;p__Firmicutes_A;c__Clostridia;o__Lachnospirales;f__Lachnospiraceae;g__Limivivens;s__Limivivens sp900066135	Limivivens sp900066135	SGB04084	d__Bacteria;p__Firmicutes_A;c__Clostridia;o__Lachnospirales;f__Lachnospiraceae;g__Blautia_A;s__Blautia_A sp018919065	Blautia_A sp018919065	0.1024	0.0596	0.664384
SGB02055--SGB05824	SGB02055	d__Bacteria;p__Firmicutes_A;c__Clostridia;o__Peptostreptococcales;f__Peptostreptococcaceae;g__Romboutsia;s__Romboutsia timonensis	Romboutsia timonensis	SGB05824	d__Bacteria;p__Firmicutes;c__Bacilli;o__Lactobacillales;f__Lactobacillaceae;g__Lactobacillus;s__	Lactobacillus spp.	-0.181	-0.2164	0.710532
SGB02055--SGB02121	SGB02055	d__Bacteria;p__Firmicutes_A;c__Clostridia;o__Peptostreptococcales;f__Peptostreptococcaceae;g__Romboutsia;s__Romboutsia timonensis	Romboutsia timonensis	SGB02121	d__Bacteria;p__Firmicutes_A;c__Clostridia;o__Lachnospirales;f__Lachnospiraceae;g__Roseburia;s__Roseburia inulinivorans	Roseburia inulinivorans	-0.2275	-0.0535	0.0730867
SGB02625--SGB05824	SGB05824	d__Bacteria;p__Firmicutes;c__Bacilli;o__Lactobacillales;f__Lactobacillaceae;g__Lactobacillus;s__	Lactobacillus spp.	SGB02625	d__Bacteria;p__Firmicutes_A;c__Clostridia;o__Clostridiales;f__Clostridiaceae;g__Clostridium;s__Clostridium sp000435835	Clostridium sp000435835	-0.1741	-0.1423	0.742575
SGB01658--SGB05824	SGB05824	d__Bacteria;p__Firmicutes;c__Bacilli;o__Lactobacillales;f__Lactobacillaceae;g__Lactobacillus;s__	Lactobacillus spp.	SGB01658	d__Bacteria;p__Firmicutes_A;c__Clostridia;o__Peptostreptococcales;f__Anaerovoracaceae;g__Copromorpha;s__	Copromorpha spp.	-0.2609	-0.0746	0.0527911
SGB05824--SGB06462	SGB05824	d__Bacteria;p__Firmicutes;c__Bacilli;o__Lactobacillales;f__Lactobacillaceae;g__Lactobacillus;s__	Lactobacillus spp.	SGB06462	d__Bacteria;p__Firmicutes_A;c__Clostridia;o__Christensenellales;f__CAG-138;g__Phil1;s__Phil1 sp004558525	Phil1 sp004558525	-0.2767	-0.1012	0.0660369
SGB05824--SGB05861	SGB05824	d__Bacteria;p__Firmicutes;c__Bacilli;o__Lactobacillales;f__Lactobacillaceae;g__Lactobacillus;s__	Lactobacillus spp.	SGB05861	d__Bacteria;p__Firmicutes_A;c__Clostridia;o__Peptostreptococcales;f__Anaerovoracaceae;g__VUNA01;s__VUNA01 sp002299625	VUNA01 sp002299625	0.2353	0.0849	0.119339
SGB01945--SGB05824	SGB05824	d__Bacteria;p__Firmicutes;c__Bacilli;o__Lactobacillales;f__Lactobacillaceae;g__Lactobacillus;s__	Lactobacillus spp.	SGB01945	d__Bacteria;p__Actinobacteriota;c__Actinomycetia;o__Mycobacteriales;f__Mycobacteriaceae;g__Corynebacterium;s__Corynebacterium xerosis	Corynebacterium xerosis	-0.2197	-0.1148	0.276691
SGB02098--SGB05824	SGB05824	d__Bacteria;p__Firmicutes;c__Bacilli;o__Lactobacillales;f__Lactobacillaceae;g__Lactobacillus;s__	Lactobacillus spp.	SGB02098	d__Bacteria;p__Firmicutes_A;c__Clostridia;o__Clostridiales;f__Clostridiaceae;g__Clostridium;s__Clostridium disporicum	Clostridium disporicum	-0.1844	-0.1116	0.453369
SGB01950--SGB03935	SGB03935	d__Bacteria;p__Firmicutes_A;c__Clostridia;o__Christensenellales;f__CAG-74;g__SFHK01;s__SFHK01 sp004556395	SFHK01 sp004556395	SGB01950	d__Bacteria;p__Firmicutes;c__Bacilli;o__Lactobacillales;f__Lactobacillaceae;g__Lactobacillus;s__Lactobacillus amylovorus	Lactobacillus amylovorus	-0.132	-0.0845	0.628353
SGB01949--SGB03935	SGB03935	d__Bacteria;p__Firmicutes_A;c__Clostridia;o__Christensenellales;f__CAG-74;g__SFHK01;s__SFHK01 sp004556395	SFHK01 sp004556395	SGB01949	d__Bacteria;p__Firmicutes;c__Bacilli;o__Lactobacillales;f__Lactobacillaceae;g__Lactobacillus;s__Lactobacillus amylovorus	Lactobacillus amylovorus	-0.1368	-0.0827	0.581278
SGB01949--SGB06735	SGB06735	d__Bacteria;p__Firmicutes;c__Bacilli;o__RF39;f__UBA660;g__CAG-1000;s__CAG-1000 sp004560915	CAG-1000 sp004560915	SGB01949	d__Bacteria;p__Firmicutes;c__Bacilli;o__Lactobacillales;f__Lactobacillaceae;g__Lactobacillus;s__Lactobacillus amylovorus	Lactobacillus amylovorus	-0.1401	-0.1257	0.882656
SGB01780--SGB01950	SGB01780	d__Bacteria;p__Firmicutes;c__Bacilli;o__Lactobacillales;f__Lactobacillaceae;g__Limosilactobacillus;s__Limosilactobacillus sp002299975	Limosilactobacillus sp002299975	SGB01950	d__Bacteria;p__Firmicutes;c__Bacilli;o__Lactobacillales;f__Lactobacillaceae;g__Lactobacillus;s__Lactobacillus amylovorus	Lactobacillus amylovorus	0.1686	0.0863	0.399296
SGB01780--SGB01949	SGB01780	d__Bacteria;p__Firmicutes;c__Bacilli;o__Lactobacillales;f__Lactobacillaceae;g__Limosilactobacillus;s__Limosilactobacillus sp002299975	Limosilactobacillus sp002299975	SGB01949	d__Bacteria;p__Firmicutes;c__Bacilli;o__Lactobacillales;f__Lactobacillaceae;g__Lactobacillus;s__Lactobacillus amylovorus	Lactobacillus amylovorus	0.1867	0.102	0.383441
SGB01097--SGB05625	SGB01097	d__Bacteria;p__Spirochaetota;c__Spirochaetia;o__Treponematales;f__Treponemataceae;g__Treponema_D;s__Treponema_D succinifaciens	Treponema_D succinifaciens	SGB05625	d__Bacteria;p__Firmicutes;c__Bacilli;o__Lactobacillales;f__Lactobacillaceae;g__Limosilactobacillus;s__Limosilactobacillus reuteri	Limosilactobacillus reuteri	-0.1375	-0.093	0.649697
SGB01950--SGB02187	SGB01950	d__Bacteria;p__Firmicutes;c__Bacilli;o__Lactobacillales;f__Lactobacillaceae;g__Lactobacillus;s__Lactobacillus amylovorus	Lactobacillus amylovorus	SGB02187	d__Bacteria;p__Bacteroidota;c__Bacteroidia;o__Bacteroidales;f__UBA932;g__Cryptobacteroides;s__Cryptobacteroides sp000431015	Cryptobacteroides sp000431015	-0.2555	-0.0719	0.0566889
SGB01658--SGB01950	SGB01950	d__Bacteria;p__Firmicutes;c__Bacilli;o__Lactobacillales;f__Lactobacillaceae;g__Lactobacillus;s__Lactobacillus amylovorus	Lactobacillus amylovorus	SGB01658	d__Bacteria;p__Firmicutes_A;c__Clostridia;o__Peptostreptococcales;f__Anaerovoracaceae;g__Copromorpha;s__	Copromorpha spp.	-0.1426	-0.1359	0.945151
SGB01950--SGB06462	SGB01950	d__Bacteria;p__Firmicutes;c__Bacilli;o__Lactobacillales;f__Lactobacillaceae;g__Lactobacillus;s__Lactobacillus amylovorus	Lactobacillus amylovorus	SGB06462	d__Bacteria;p__Firmicutes_A;c__Clostridia;o__Christensenellales;f__CAG-138;g__Phil1;s__Phil1 sp004558525	Phil1 sp004558525	-0.1526	-0.2023	0.605279
SGB01950--SGB05001	SGB01950	d__Bacteria;p__Firmicutes;c__Bacilli;o__Lactobacillales;f__Lactobacillaceae;g__Lactobacillus;s__Lactobacillus amylovorus	Lactobacillus amylovorus	SGB05001	d__Bacteria;p__Firmicutes_A;c__Clostridia;o__TANB77;f__CAG-508;g__CAG-245;s__CAG-245 sp900552135	CAG-245 sp900552135	-0.1206	0.0641	0.0619612
SGB01950--SGB01952	SGB01950	d__Bacteria;p__Firmicutes;c__Bacilli;o__Lactobacillales;f__Lactobacillaceae;g__Lactobacillus;s__Lactobacillus amylovorus	Lactobacillus amylovorus	SGB01952	d__Bacteria;p__Actinobacteriota;c__Actinomycetia;o__Mycobacteriales;f__Mycobacteriaceae;g__Dietzia;s__	Dietzia spp.	0.1058	-0.0745	0.0686314
SGB00760--SGB01950	SGB01950	d__Bacteria;p__Firmicutes;c__Bacilli;o__Lactobacillales;f__Lactobacillaceae;g__Lactobacillus;s__Lactobacillus amylovorus	Lactobacillus amylovorus	SGB00760	d__Bacteria;p__Firmicutes_A;c__Clostridia;o__Christensenellales;f__CAG-138;g__SFEL01;s__SFEL01 sp004557245	SFEL01 sp004557245	-0.1769	-0.1126	0.508262
SGB01950--SGB01967	SGB01950	d__Bacteria;p__Firmicutes;c__Bacilli;o__Lactobacillales;f__Lactobacillaceae;g__Lactobacillus;s__Lactobacillus amylovorus	Lactobacillus amylovorus	SGB01967	d__Bacteria;p__Planctomycetota;c__Planctomycetia;o__Pirellulales;f__Thermoguttaceae;g__RUG369;s__	RUG369 spp.	-0.1448	-0.1582	0.890164
SGB01730--SGB03813	SGB01730	d__Bacteria;p__Firmicutes_A;c__Clostridia;o__Oscillospirales;f__Acutalibacteraceae;g__Eubacterium_R;s__Eubacterium_R coprostanoligenes	Eubacterium_R coprostanoligenes	SGB03813	d__Bacteria;p__Firmicutes;c__Bacilli;o__RF39;f__UBA660;g__Aphodocola;s__Aphodocola sp000434835	Aphodocola sp000434835	0.2248	0.0781	0.129811
SGB01730--SGB02230	SGB01730	d__Bacteria;p__Firmicutes_A;c__Clostridia;o__Oscillospirales;f__Acutalibacteraceae;g__Eubacterium_R;s__Eubacterium_R coprostanoligenes	Eubacterium_R coprostanoligenes	SGB02230	d__Bacteria;p__Firmicutes;c__Bacilli;o__Erysipelotrichales;f__Erysipelotrichaceae;g__UBA636;s__UBA636 sp900546285	UBA636 sp900546285	0.1749	0.0825	0.343751
SGB01506--SGB01730	SGB01730	d__Bacteria;p__Firmicutes_A;c__Clostridia;o__Oscillospirales;f__Acutalibacteraceae;g__Eubacterium_R;s__Eubacterium_R coprostanoligenes	Eubacterium_R coprostanoligenes	SGB01506	d__Bacteria;p__Firmicutes_A;c__Clostridia;o__Christensenellales;f__CAG-74;g__Ventricola;s__	Ventricola spp.	0.13	0.055	0.44602
SGB00906--SGB01730	SGB01730	d__Bacteria;p__Firmicutes_A;c__Clostridia;o__Oscillospirales;f__Acutalibacteraceae;g__Eubacterium_R;s__Eubacterium_R coprostanoligenes	Eubacterium_R coprostanoligenes	SGB00906	d__Bacteria;p__Firmicutes_A;c__Clostridia;o__Oscillospirales;f__Ruminococcaceae;g__Gemmiger;s__	Gemmiger spp.	0.1312	0.1273	0.968144
SGB04067--SGB05625	SGB04067	d__Bacteria;p__Firmicutes_A;c__Clostridia;o__Christensenellales;f__CAG-138;g__Phil1;s__Phil1 sp001940855	Phil1 sp001940855	SGB05625	d__Bacteria;p__Firmicutes;c__Bacilli;o__Lactobacillales;f__Lactobacillaceae;g__Limosilactobacillus;s__Limosilactobacillus reuteri	Limosilactobacillus reuteri	-0.2164	-0.094	0.205998
SGB02625--SGB05717	SGB02625	d__Bacteria;p__Firmicutes_A;c__Clostridia;o__Clostridiales;f__Clostridiaceae;g__Clostridium;s__Clostridium sp000435835	Clostridium sp000435835	SGB05717	d__Bacteria;p__Actinobacteriota;c__Actinomycetia;o__Actinomycetales;f__Bifidobacteriaceae;g__Bifidobacterium;s__Bifidobacterium pseudolongum	Bifidobacterium pseudolongum	0.2024	0.0893	0.244044
SGB02625--SGB05625	SGB02625	d__Bacteria;p__Firmicutes_A;c__Clostridia;o__Clostridiales;f__Clostridiaceae;g__Clostridium;s__Clostridium sp000435835	Clostridium sp000435835	SGB05625	d__Bacteria;p__Firmicutes;c__Bacilli;o__Lactobacillales;f__Lactobacillaceae;g__Limosilactobacillus;s__Limosilactobacillus reuteri	Limosilactobacillus reuteri	-0.1495	-0.3208	0.0670032
SGB02107--SGB05625	SGB02107	d__Bacteria;p__Spirochaetota;c__Spirochaetia;o__Sphaerochaetales;f__Sphaerochaetaceae;g__Bullifex;s__	Bullifex spp.	SGB05625	d__Bacteria;p__Firmicutes;c__Bacilli;o__Lactobacillales;f__Lactobacillaceae;g__Limosilactobacillus;s__Limosilactobacillus reuteri	Limosilactobacillus reuteri	-0.1315	0.0611	0.0514421
SGB01658--SGB05717	SGB01658	d__Bacteria;p__Firmicutes_A;c__Clostridia;o__Peptostreptococcales;f__Anaerovoracaceae;g__Copromorpha;s__	Copromorpha spp.	SGB05717	d__Bacteria;p__Actinobacteriota;c__Actinomycetia;o__Actinomycetales;f__Bifidobacteriaceae;g__Bifidobacterium;s__Bifidobacterium pseudolongum	Bifidobacterium pseudolongum	0.1393	0.1093	0.758968
SGB03295--SGB05625	SGB03295	d__Bacteria;p__Firmicutes_A;c__Clostridia;o__Lachnospirales;f__Lachnospiraceae;g__Sporofaciens;s__	Sporofaciens spp.	SGB05625	d__Bacteria;p__Firmicutes;c__Bacilli;o__Lactobacillales;f__Lactobacillaceae;g__Limosilactobacillus;s__Limosilactobacillus reuteri	Limosilactobacillus reuteri	0.2024	0.2083	0.950545
SGB03705--SGB06462	SGB06462	d__Bacteria;p__Firmicutes_A;c__Clostridia;o__Christensenellales;f__CAG-138;g__Phil1;s__Phil1 sp004558525	Phil1 sp004558525	SGB03705	d__Bacteria;p__Firmicutes;c__Bacilli;o__Lactobacillales;f__Lactobacillaceae;g__Limosilactobacillus;s__Limosilactobacillus coleohominis	Limosilactobacillus coleohominis	-0.1813	-0.0893	0.344989
SGB01949--SGB06462	SGB06462	d__Bacteria;p__Firmicutes_A;c__Clostridia;o__Christensenellales;f__CAG-138;g__Phil1;s__Phil1 sp004558525	Phil1 sp004558525	SGB01949	d__Bacteria;p__Firmicutes;c__Bacilli;o__Lactobacillales;f__Lactobacillaceae;g__Lactobacillus;s__Lactobacillus amylovorus	Lactobacillus amylovorus	-0.1866	-0.1926	0.950032
SGB02098--SGB03705	SGB03705	d__Bacteria;p__Firmicutes;c__Bacilli;o__Lactobacillales;f__Lactobacillaceae;g__Limosilactobacillus;s__Limosilactobacillus coleohominis	Limosilactobacillus coleohominis	SGB02098	d__Bacteria;p__Firmicutes_A;c__Clostridia;o__Clostridiales;f__Clostridiaceae;g__Clostridium;s__Clostridium disporicum	Clostridium disporicum	-0.1448	-0.0614	0.395716
SGB01947--SGB05625	SGB01947	d__Bacteria;p__Actinobacteriota;c__Actinomycetia;o__Mycobacteriales;f__Mycobacteriaceae;g__Corynebacterium;s__Corynebacterium sp012837295	Corynebacterium sp012837295	SGB05625	d__Bacteria;p__Firmicutes;c__Bacilli;o__Lactobacillales;f__Lactobacillaceae;g__Limosilactobacillus;s__Limosilactobacillus reuteri	Limosilactobacillus reuteri	-0.2012	-0.1478	0.579082
SGB03083--SGB05717	SGB05717	d__Bacteria;p__Actinobacteriota;c__Actinomycetia;o__Actinomycetales;f__Bifidobacteriaceae;g__Bifidobacterium;s__Bifidobacterium pseudolongum	Bifidobacterium pseudolongum	SGB03083	d__Bacteria;p__Firmicutes;c__Bacilli;o__Haloplasmatales_A;f__Turicibacteraceae;g__Turicibacter;s__Turicibacter sp001543345	Turicibacter sp001543345	0.1612	0.0757	0.382269
SGB05717--SGB08238	SGB05717	d__Bacteria;p__Actinobacteriota;c__Actinomycetia;o__Actinomycetales;f__Bifidobacteriaceae;g__Bifidobacterium;s__Bifidobacterium pseudolongum	Bifidobacterium pseudolongum	SGB08238	d__Bacteria;p__Firmicutes_A;c__Clostridia;o__Clostridiales;f__Clostridiaceae;g__Clostridium;s__	Clostridium spp.	0.1521	0.1224	0.760506
SGB05717--SGB08239	SGB05717	d__Bacteria;p__Actinobacteriota;c__Actinomycetia;o__Actinomycetales;f__Bifidobacteriaceae;g__Bifidobacterium;s__Bifidobacterium pseudolongum	Bifidobacterium pseudolongum	SGB08239	d__Bacteria;p__Firmicutes_A;c__Clostridia;o__Clostridiales;f__Clostridiaceae;g__Clostridium;s__	Clostridium spp.	0.1077	0.1037	0.96751
SGB01428--SGB05717	SGB05717	d__Bacteria;p__Actinobacteriota;c__Actinomycetia;o__Actinomycetales;f__Bifidobacteriaceae;g__Bifidobacterium;s__Bifidobacterium pseudolongum	Bifidobacterium pseudolongum	SGB01428	d__Bacteria;p__Firmicutes_A;c__Clostridia;o__Christensenellales;f__CAG-138;g__PeH17;s__PeH17 sp004556165	PeH17 sp004556165	0.1233	0.0985	0.800396
SGB01364--SGB05717	SGB05717	d__Bacteria;p__Actinobacteriota;c__Actinomycetia;o__Actinomycetales;f__Bifidobacteriaceae;g__Bifidobacterium;s__Bifidobacterium pseudolongum	Bifidobacterium pseudolongum	SGB01364	d__Bacteria;p__Firmicutes_A;c__Clostridia;o__Clostridiales;f__Clostridiaceae;g__Clostridium;s__Clostridium sp900543325	Clostridium sp900543325	0.145	0.0783	0.496283
SGB01967--SGB05717	SGB05717	d__Bacteria;p__Actinobacteriota;c__Actinomycetia;o__Actinomycetales;f__Bifidobacteriaceae;g__Bifidobacterium;s__Bifidobacterium pseudolongum	Bifidobacterium pseudolongum	SGB01967	d__Bacteria;p__Planctomycetota;c__Planctomycetia;o__Pirellulales;f__Thermoguttaceae;g__RUG369;s__	RUG369 spp.	0.117	0.0935	0.810885
SGB05717--SGB09287	SGB05717	d__Bacteria;p__Actinobacteriota;c__Actinomycetia;o__Actinomycetales;f__Bifidobacteriaceae;g__Bifidobacterium;s__Bifidobacterium pseudolongum	Bifidobacterium pseudolongum	SGB09287	d__Bacteria;p__Firmicutes;c__Bacilli;o__Lactobacillales;f__Streptococcaceae;g__Streptococcus;s__Streptococcus alactolyticus	Streptococcus alactolyticus	0.1762	0.0779	0.313982
SGB00760--SGB01949	SGB01949	d__Bacteria;p__Firmicutes;c__Bacilli;o__Lactobacillales;f__Lactobacillaceae;g__Lactobacillus;s__Lactobacillus amylovorus	Lactobacillus amylovorus	SGB00760	d__Bacteria;p__Firmicutes_A;c__Clostridia;o__Christensenellales;f__CAG-138;g__SFEL01;s__SFEL01 sp004557245	SFEL01 sp004557245	-0.1992	-0.1044	0.328134
SGB01520--SGB01949	SGB01949	d__Bacteria;p__Firmicutes;c__Bacilli;o__Lactobacillales;f__Lactobacillaceae;g__Lactobacillus;s__Lactobacillus amylovorus	Lactobacillus amylovorus	SGB01520	d__Bacteria;p__Bacteroidota;c__Bacteroidia;o__Bacteroidales;f__Muribaculaceae;g__Sodaliphilus;s__Sodaliphilus sp004557565	Sodaliphilus sp004557565	-0.1588	-0.1533	0.954735
SGB01949--SGB01967	SGB01949	d__Bacteria;p__Firmicutes;c__Bacilli;o__Lactobacillales;f__Lactobacillaceae;g__Lactobacillus;s__Lactobacillus amylovorus	Lactobacillus amylovorus	SGB01967	d__Bacteria;p__Planctomycetota;c__Planctomycetia;o__Pirellulales;f__Thermoguttaceae;g__RUG369;s__	RUG369 spp.	-0.1455	-0.161	0.873017
SGB05625--SGB05813	SGB05813	d__Bacteria;p__Firmicutes;c__Bacilli;o__Erysipelotrichales;f__Erysipelotrichaceae;g__Floccifex;s__Floccifex porci	Floccifex porci	SGB05625	d__Bacteria;p__Firmicutes;c__Bacilli;o__Lactobacillales;f__Lactobacillaceae;g__Limosilactobacillus;s__Limosilactobacillus reuteri	Limosilactobacillus reuteri	0.2068	0.29	0.371575
SGB01548--SGB05625	SGB01548	d__Bacteria;p__Firmicutes;c__Bacilli;o__RF39;f__UBA660;g__RUG591;s__	RUG591 spp.	SGB05625	d__Bacteria;p__Firmicutes;c__Bacilli;o__Lactobacillales;f__Lactobacillaceae;g__Limosilactobacillus;s__Limosilactobacillus reuteri	Limosilactobacillus reuteri	-0.1168	-0.152	0.718107
SGB00761--SGB01632	SGB01632	d__Bacteria;p__Firmicutes;c__Bacilli;o__RF39;f__UBA660;g__CAG-533;s__CAG-533 sp900553855	CAG-533 sp900553855	SGB00761	d__Bacteria;p__Firmicutes_A;c__Clostridia;o__Oscillospirales;f__Acutalibacteraceae;g__Eubacterium_R;s__	Eubacterium_R spp.	0.1024	0.1559	0.583711
SGB01096--SGB05625	SGB01096	d__Bacteria;p__Spirochaetota;c__Spirochaetia;o__Treponematales;f__Treponemataceae;g__Treponema_D;s__	Treponema_D spp.	SGB05625	d__Bacteria;p__Firmicutes;c__Bacilli;o__Lactobacillales;f__Lactobacillaceae;g__Limosilactobacillus;s__Limosilactobacillus reuteri	Limosilactobacillus reuteri	-0.1929	-0.147	0.634067
SGB05001--SGB05625	SGB05001	d__Bacteria;p__Firmicutes_A;c__Clostridia;o__TANB77;f__CAG-508;g__CAG-245;s__CAG-245 sp900552135	CAG-245 sp900552135	SGB05625	d__Bacteria;p__Firmicutes;c__Bacilli;o__Lactobacillales;f__Lactobacillaceae;g__Limosilactobacillus;s__Limosilactobacillus reuteri	Limosilactobacillus reuteri	0.1453	0.108	0.702651
SGB01945--SGB05625	SGB01945	d__Bacteria;p__Actinobacteriota;c__Actinomycetia;o__Mycobacteriales;f__Mycobacteriaceae;g__Corynebacterium;s__Corynebacterium xerosis	Corynebacterium xerosis	SGB05625	d__Bacteria;p__Firmicutes;c__Bacilli;o__Lactobacillales;f__Lactobacillaceae;g__Limosilactobacillus;s__Limosilactobacillus reuteri	Limosilactobacillus reuteri	-0.3426	-0.4845	0.0836329
SGB01952--SGB05625	SGB01952	d__Bacteria;p__Actinobacteriota;c__Actinomycetia;o__Mycobacteriales;f__Mycobacteriaceae;g__Dietzia;s__	Dietzia spp.	SGB05625	d__Bacteria;p__Firmicutes;c__Bacilli;o__Lactobacillales;f__Lactobacillaceae;g__Limosilactobacillus;s__Limosilactobacillus reuteri	Limosilactobacillus reuteri	-0.1667	-0.1789	0.899237
SGB02230--SGB05625	SGB02230	d__Bacteria;p__Firmicutes;c__Bacilli;o__Erysipelotrichales;f__Erysipelotrichaceae;g__UBA636;s__UBA636 sp900546285	UBA636 sp900546285	SGB05625	d__Bacteria;p__Firmicutes;c__Bacilli;o__Lactobacillales;f__Lactobacillaceae;g__Limosilactobacillus;s__Limosilactobacillus reuteri	Limosilactobacillus reuteri	0.1631	0.1974	0.721087
SGB02796--SGB05625	SGB02796	d__Bacteria;p__Spirochaetota;c__Spirochaetia;o__Treponematales;f__Treponemataceae;g__Treponema_F;s__Treponema_F sp016294105	Treponema_F sp016294105	SGB05625	d__Bacteria;p__Firmicutes;c__Bacilli;o__Lactobacillales;f__Lactobacillaceae;g__Limosilactobacillus;s__Limosilactobacillus reuteri	Limosilactobacillus reuteri	-0.1544	-0.1726	0.850645
SGB05045--SGB05625	SGB05045	d__Bacteria;p__Actinobacteriota;c__Actinomycetia;o__Mycobacteriales;f__Mycobacteriaceae;g__Dietzia;s__	Dietzia spp.	SGB05625	d__Bacteria;p__Firmicutes;c__Bacilli;o__Lactobacillales;f__Lactobacillaceae;g__Limosilactobacillus;s__Limosilactobacillus reuteri	Limosilactobacillus reuteri	-0.1276	-0.0653	0.526469
SGB02313--SGB05625	SGB05625	d__Bacteria;p__Firmicutes;c__Bacilli;o__Lactobacillales;f__Lactobacillaceae;g__Limosilactobacillus;s__Limosilactobacillus reuteri	Limosilactobacillus reuteri	SGB02313	d__Bacteria;p__Bacteroidota;c__Bacteroidia;o__Bacteroidales;f__Bacteroidaceae;g__UBA6382;s__	UBA6382 spp.	-0.1832	-0.0866	0.321422
SGB04949--SGB05625	SGB05625	d__Bacteria;p__Firmicutes;c__Bacilli;o__Lactobacillales;f__Lactobacillaceae;g__Limosilactobacillus;s__Limosilactobacillus reuteri	Limosilactobacillus reuteri	SGB04949	d__Bacteria;p__Patescibacteria;c__Saccharimonadia;o__Saccharimonadales;f__UBA10027;g__;s__	f__UBA10027	-0.1022	-0.0644	0.701486

## Sheet: Sheet3
d__Bacteria	p__Firmicutes_A	c__Clostridia	o__Lachnospirales	f__Lachnospiraceae	g__Blautia_A	Blautia_A spp.
d__Bacteria	p__Firmicutes_A	c__Clostridia	o__Oscillospirales	f__Acutalibacteraceae	g__Eubacterium_R	Eubacterium_R coprostanoligenes
d__Bacteria	p__Firmicutes	c__Bacilli	o__Lactobacillales	f__Lactobacillaceae	g__Lactobacillus	Lactobacillus amylovorus
d__Bacteria	p__Firmicutes	c__Bacilli	o__Lactobacillales	f__Lactobacillaceae	g__Lactobacillus	Lactobacillus amylovorus
d__Bacteria	p__Firmicutes_A	c__Clostridia	o__Lachnospirales	f__Lachnospiraceae	g__Blautia_A	Blautia_A obeum
d__Bacteria	p__Firmicutes	c__Bacilli	o__Lactobacillales	f__Lactobacillaceae	g__Limosilactobacillus	Limosilactobacillus sp002299975
d__Bacteria	p__Firmicutes	c__Bacilli	o__Lactobacillales	f__Lactobacillaceae	g__Lactobacillus	Lactobacillus amylovorus
d__Bacteria	p__Firmicutes	c__Bacilli	o__Lactobacillales	f__Lactobacillaceae	g__Lactobacillus	Lactobacillus amylovorus
d__Bacteria	p__Firmicutes_A	c__Clostridia	o__Lachnospirales	f__Lachnospiraceae	g__Blautia_A	Blautia_A obeum
d__Bacteria	p__Firmicutes	c__Bacilli	o__Lactobacillales	f__Lactobacillaceae	g__Limosilactobacillus	Limosilactobacillus reuteri
d__Bacteria	p__Firmicutes_A	c__Clostridia	o__Lachnospirales	f__Lachnospiraceae	g__CAG-95	CAG-95 sp018384375
d__Bacteria	p__Firmicutes_A	c__Clostridia	o__Oscillospirales	f__Oscillospiraceae	g__Faecousia	Faecousia sp016302405
d__Bacteria	p__Firmicutes_A	c__Clostridia	o__TANB77	f__CAG-508	g__CAG-273	CAG-273 spp.
d__Bacteria	p__Firmicutes_A	c__Clostridia	o__Oscillospirales	f__Acutalibacteraceae	g__Fimenecus	Fimenecus sp004555265
d__Bacteria	p__Firmicutes	c__Bacilli	o__Erysipelotrichales	f__Erysipelotrichaceae	g__Floccifex	Floccifex porci
d__Bacteria	p__Firmicutes	c__Bacilli	o__RF39	f__UBA660	g__CAG-533	CAG-533 sp900553855
d__Bacteria	p__Firmicutes	c__Bacilli	o__Lactobacillales	f__Lactobacillaceae	g__Limosilactobacillus	Limosilactobacillus reuteri
d__Bacteria	p__Actinobacteriota	c__Actinomycetia	o__Actinomycetales	f__Bifidobacteriaceae	g__Bifidobacterium	Bifidobacterium thermophilum
d__Bacteria	p__Bacteroidota	c__Bacteroidia	o__Bacteroidales	f__P3	g__Onthomorpha	Onthomorpha sp004551865
d__Bacteria	p__Firmicutes	c__Bacilli	o__Lactobacillales	f__Lactobacillaceae	g__Limosilactobacillus	Limosilactobacillus reuteri
d__Bacteria	p__Firmicutes_A	c__Clostridia	o__Lachnospirales	f__Lachnospiraceae	g__Blautia_A	Blautia_A obeum
d__Bacteria	p__Actinobacteriota	c__Coriobacteriia	o__Coriobacteriales	f__Coriobacteriaceae	g__Collinsella	Collinsella bouchesdurhonensis
d__Bacteria	p__Firmicutes	c__Bacilli	o__Erysipelotrichales	f__Erysipelotrichaceae	g__UBA636	UBA636 sp900546285
d__Bacteria	p__Firmicutes	c__Bacilli	o__Erysipelotrichales	f__Erysipelotrichaceae	g__Bulleidia	Bulleidia sp905194705
d__Bacteria	p__Firmicutes_A	c__Clostridia	o__Oscillospirales	f__Oscillospiraceae	g__Limivicinus	Limivicinus spp.
d__Bacteria	p__Firmicutes_A	c__Clostridia	o__Lachnospirales	f__Lachnospiraceae	g__Blautia_A	Blautia_A obeum
d__Bacteria	p__Firmicutes	c__Bacilli	o__Lactobacillales	f__Lactobacillaceae	g__Lactobacillus	Lactobacillus spp.
d__Bacteria	p__Firmicutes	c__Bacilli	o__Lactobacillales	f__Lactobacillaceae	g__Lactobacillus	Lactobacillus amylovorus
d__Bacteria	p__Firmicutes_A	c__Clostridia	o__Oscillospirales	f__Acutalibacteraceae	g__Eubacterium_R	Eubacterium_R coprostanoligenes
d__Bacteria	p__Firmicutes	c__Bacilli	o__RF39	f__UBA660	g__Aphodocola	Aphodocola sp000434835
d__Bacteria	p__Firmicutes_A	c__Clostridia	o__Oscillospirales	f__Ruminococcaceae	g__Gemmiger	Gemmiger spp.
d__Bacteria	p__Bacteroidota	c__Bacteroidia	o__Bacteroidales	f__UBA932	g__Cryptobacteroides	Cryptobacteroides sp000431015
d__Bacteria	p__Firmicutes_A	c__Clostridia	o__Lachnospirales	f__Lachnospiraceae	g__Dorea_A	Dorea_A sp016295505
d__Bacteria	p__Firmicutes_A	c__Clostridia	o__Oscillospirales	f__Oscillospiraceae	g__CAG-83	CAG-83 sp003487665
d__Bacteria	p__Firmicutes_A	c__Clostridia	o__Lachnospirales	f__Lachnospiraceae	g__Blautia_A	Blautia_A obeum
d__Bacteria	p__Firmicutes_A	c__Clostridia	o__Lachnospirales	f__Lachnospiraceae	g__Blautia_A	Blautia_A massiliensis
d__Bacteria	p__Firmicutes	c__Bacilli	o__Lactobacillales	f__Lactobacillaceae	g__Limosilactobacillus	Limosilactobacillus reuteri
d__Bacteria	p__Firmicutes	c__Bacilli	o__Lactobacillales	f__Lactobacillaceae	g__Limosilactobacillus	Limosilactobacillus reuteri
d__Bacteria	p__Firmicutes_A	c__Clostridia	o__Lachnospirales	f__Lachnospiraceae	g__CAG-95	CAG-95 sp018384375
d__Bacteria	p__Actinobacteriota	c__Coriobacteriia	o__Coriobacteriales	f__UMGS124	g__UMGS124	UMGS124 sp900555105
d__Bacteria	p__Firmicutes_A	c__Clostridia	o__Peptostreptococcales	f__Anaerovoracaceae	g__RGIG7111	RGIG7111 spp.
d__Bacteria	p__Firmicutes_A	c__Clostridia	o__Oscillospirales	f__Oscillospiraceae	g__Faecousia	Faecousia spp.
d__Bacteria	p__Firmicutes	c__Bacilli	o__Lactobacillales	f__Lactobacillaceae	g__Lactobacillus	Lactobacillus amylovorus
d__Bacteria	p__Spirochaetota	c__Spirochaetia	o__Treponematales	f__Treponemataceae	g__Treponema_D	Treponema_D sp900769985
d__Bacteria	p__Firmicutes_A	c__Clostridia	o__Peptostreptococcales	f__Anaerovoracaceae	g__Copromorpha	Copromorpha spp.
d__Bacteria	p__Firmicutes_A	c__Clostridia	o__Oscillospirales	f__Oscillospiraceae	g__CAG-83	CAG-83 spp.
d__Bacteria	p__Firmicutes_A	c__Clostridia	o__Christensenellales	f__CAG-138	g__Phil1	Phil1 sp004558525
d__Bacteria	p__Actinobacteriota	c__Coriobacteriia	o__Coriobacteriales	f__Eggerthellaceae	g__Slackia_A	Slackia_A isoflavoniconvertens
d__Bacteria	p__Firmicutes_A	c__Clostridia	o__Lachnospirales	f__Lachnospiraceae	g__Oliverpabstia	Oliverpabstia intestinalis
d__Bacteria	p__Firmicutes_A	c__Clostridia	o__Lachnospirales	f__Lachnospiraceae	g__Dorea	Dorea formicigenerans
d__Bacteria	p__Actinobacteriota	c__Actinomycetia	o__Mycobacteriales	f__Mycobacteriaceae	g__Corynebacterium	Corynebacterium xerosis
d__Bacteria	p__Firmicutes	c__Bacilli	o__Erysipelotrichales	f__Erysipelotrichaceae	g__Bulleidia	Bulleidia sp905194705
d__Bacteria	p__Firmicutes_A	c__Clostridia	o__Lachnospirales	f__Lachnospiraceae	g__Mediterraneibacter	Mediterraneibacter faecis
d__Bacteria	p__Firmicutes	c__Bacilli	o__Lactobacillales	f__Lactobacillaceae	g__Limosilactobacillus	Limosilactobacillus reuteri
d__Bacteria	p__Bacteroidota	c__Bacteroidia	o__Bacteroidales	f__F082	g__Limimorpha	Limimorpha sp900769945
d__Bacteria	p__Bacteroidota	c__Bacteroidia	o__Bacteroidales	f__Bacteroidaceae	g__UBA6382	UBA6382 spp.
d__Bacteria	p__Planctomycetota	c__Planctomycetia	o__Pirellulales	f__Thermoguttaceae	g__RUG369	RUG369 spp.
d__Bacteria	p__Firmicutes_A	c__Clostridia	o__Peptostreptococcales	f__Anaerovoracaceae	g__Copromorpha	Copromorpha sp900066305
d__Bacteria	p__Firmicutes	c__Bacilli	o__Lactobacillales	f__Lactobacillaceae	g__Lactobacillus	Lactobacillus amylovorus
d__Bacteria	p__Firmicutes	c__Bacilli	o__Lactobacillales	f__Lactobacillaceae	g__Lactobacillus	Lactobacillus amylovorus
d__Bacteria	p__Actinobacteriota	c__Actinomycetia	o__Actinomycetales	f__Bifidobacteriaceae	g__Bifidobacterium	Bifidobacterium pseudolongum
d__Bacteria	p__Firmicutes	c__Bacilli	o__Lactobacillales	f__Lactobacillaceae	g__Lactobacillus	Lactobacillus amylovorus
d__Bacteria	p__Firmicutes	c__Bacilli	o__Lactobacillales	f__Lactobacillaceae	g__Lactobacillus	Lactobacillus amylovorus
d__Bacteria	p__Firmicutes	c__Bacilli	o__Lactobacillales	f__Lactobacillaceae	g__Lactobacillus	Lactobacillus amylovorus
d__Bacteria	p__Firmicutes	c__Bacilli	o__Lactobacillales	f__Streptococcaceae	g__Streptococcus	Streptococcus hyointestinalis
d__Bacteria	p__Firmicutes	c__Bacilli	o__Lactobacillales	f__Lactobacillaceae	g__Limosilactobacillus	Limosilactobacillus reuteri
d__Bacteria	p__Actinobacteriota	c__Actinomycetia	o__Actinomycetales	f__Bifidobacteriaceae	g__Bifidobacterium	Bifidobacterium pseudolongum
d__Bacteria	p__Firmicutes	c__Bacilli	o__Lactobacillales	f__Lactobacillaceae	g__Limosilactobacillus	Limosilactobacillus reuteri
d__Bacteria	p__Firmicutes_A	c__Clostridia	o__Lachnospirales	f__Lachnospiraceae	g__Blautia_A	Blautia_A sp018919065
d__Bacteria	p__Firmicutes	c__Bacilli	o__Lactobacillales	f__Lactobacillaceae	g__Lactobacillus	Lactobacillus spp.
d__Bacteria	p__Firmicutes_A	c__Clostridia	o__Lachnospirales	f__Lachnospiraceae	g__Roseburia	Roseburia inulinivorans
d__Bacteria	p__Firmicutes_A	c__Clostridia	o__Clostridiales	f__Clostridiaceae	g__Clostridium	Clostridium sp000435835
d__Bacteria	p__Firmicutes_A	c__Clostridia	o__Peptostreptococcales	f__Anaerovoracaceae	g__Copromorpha	Copromorpha spp.
d__Bacteria	p__Firmicutes_A	c__Clostridia	o__Christensenellales	f__CAG-138	g__Phil1	Phil1 sp004558525
d__Bacteria	p__Firmicutes_A	c__Clostridia	o__Peptostreptococcales	f__Anaerovoracaceae	g__VUNA01	VUNA01 sp002299625
d__Bacteria	p__Actinobacteriota	c__Actinomycetia	o__Mycobacteriales	f__Mycobacteriaceae	g__Corynebacterium	Corynebacterium xerosis
d__Bacteria	p__Firmicutes_A	c__Clostridia	o__Clostridiales	f__Clostridiaceae	g__Clostridium	Clostridium disporicum
d__Bacteria	p__Firmicutes	c__Bacilli	o__Lactobacillales	f__Lactobacillaceae	g__Lactobacillus	Lactobacillus amylovorus
d__Bacteria	p__Firmicutes	c__Bacilli	o__Lactobacillales	f__Lactobacillaceae	g__Lactobacillus	Lactobacillus amylovorus
d__Bacteria	p__Firmicutes	c__Bacilli	o__Lactobacillales	f__Lactobacillaceae	g__Lactobacillus	Lactobacillus amylovorus
d__Bacteria	p__Firmicutes	c__Bacilli	o__Lactobacillales	f__Lactobacillaceae	g__Lactobacillus	Lactobacillus amylovorus
d__Bacteria	p__Firmicutes	c__Bacilli	o__Lactobacillales	f__Lactobacillaceae	g__Lactobacillus	Lactobacillus amylovorus
d__Bacteria	p__Firmicutes	c__Bacilli	o__Lactobacillales	f__Lactobacillaceae	g__Limosilactobacillus	Limosilactobacillus reuteri
d__Bacteria	p__Bacteroidota	c__Bacteroidia	o__Bacteroidales	f__UBA932	g__Cryptobacteroides	Cryptobacteroides sp000431015
d__Bacteria	p__Firmicutes_A	c__Clostridia	o__Peptostreptococcales	f__Anaerovoracaceae	g__Copromorpha	Copromorpha spp.
d__Bacteria	p__Firmicutes_A	c__Clostridia	o__Christensenellales	f__CAG-138	g__Phil1	Phil1 sp004558525
d__Bacteria	p__Firmicutes_A	c__Clostridia	o__TANB77	f__CAG-508	g__CAG-245	CAG-245 sp900552135
d__Bacteria	p__Actinobacteriota	c__Actinomycetia	o__Mycobacteriales	f__Mycobacteriaceae	g__Dietzia	Dietzia spp.
d__Bacteria	p__Firmicutes_A	c__Clostridia	o__Christensenellales	f__CAG-138	g__SFEL01	SFEL01 sp004557245
d__Bacteria	p__Planctomycetota	c__Planctomycetia	o__Pirellulales	f__Thermoguttaceae	g__RUG369	RUG369 spp.
d__Bacteria	p__Firmicutes	c__Bacilli	o__RF39	f__UBA660	g__Aphodocola	Aphodocola sp000434835
d__Bacteria	p__Firmicutes	c__Bacilli	o__Erysipelotrichales	f__Erysipelotrichaceae	g__UBA636	UBA636 sp900546285
d__Bacteria	p__Firmicutes_A	c__Clostridia	o__Christensenellales	f__CAG-74	g__Ventricola	Ventricola spp.
d__Bacteria	p__Firmicutes_A	c__Clostridia	o__Oscillospirales	f__Ruminococcaceae	g__Gemmiger	Gemmiger spp.
d__Bacteria	p__Firmicutes	c__Bacilli	o__Lactobacillales	f__Lactobacillaceae	g__Limosilactobacillus	Limosilactobacillus reuteri
d__Bacteria	p__Actinobacteriota	c__Actinomycetia	o__Actinomycetales	f__Bifidobacteriaceae	g__Bifidobacterium	Bifidobacterium pseudolongum
d__Bacteria	p__Firmicutes	c__Bacilli	o__Lactobacillales	f__Lactobacillaceae	g__Limosilactobacillus	Limosilactobacillus reuteri
d__Bacteria	p__Firmicutes	c__Bacilli	o__Lactobacillales	f__Lactobacillaceae	g__Limosilactobacillus	Limosilactobacillus reuteri
d__Bacteria	p__Actinobacteriota	c__Actinomycetia	o__Actinomycetales	f__Bifidobacteriaceae	g__Bifidobacterium	Bifidobacterium pseudolongum
d__Bacteria	p__Firmicutes	c__Bacilli	o__Lactobacillales	f__Lactobacillaceae	g__Limosilactobacillus	Limosilactobacillus reuteri
d__Bacteria	p__Firmicutes	c__Bacilli	o__Lactobacillales	f__Lactobacillaceae	g__Limosilactobacillus	Limosilactobacillus coleohominis
d__Bacteria	p__Firmicutes	c__Bacilli	o__Lactobacillales	f__Lactobacillaceae	g__Lactobacillus	Lactobacillus amylovorus
d__Bacteria	p__Firmicutes_A	c__Clostridia	o__Clostridiales	f__Clostridiaceae	g__Clostridium	Clostridium disporicum
d__Bacteria	p__Firmicutes	c__Bacilli	o__Lactobacillales	f__Lactobacillaceae	g__Limosilactobacillus	Limosilactobacillus reuteri
d__Bacteria	p__Firmicutes	c__Bacilli	o__Haloplasmatales_A	f__Turicibacteraceae	g__Turicibacter	Turicibacter sp001543345
d__Bacteria	p__Firmicutes_A	c__Clostridia	o__Clostridiales	f__Clostridiaceae	g__Clostridium	Clostridium spp.
d__Bacteria	p__Firmicutes_A	c__Clostridia	o__Clostridiales	f__Clostridiaceae	g__Clostridium	Clostridium spp.
d__Bacteria	p__Firmicutes_A	c__Clostridia	o__Christensenellales	f__CAG-138	g__PeH17	PeH17 sp004556165
d__Bacteria	p__Firmicutes_A	c__Clostridia	o__Clostridiales	f__Clostridiaceae	g__Clostridium	Clostridium sp900543325
d__Bacteria	p__Planctomycetota	c__Planctomycetia	o__Pirellulales	f__Thermoguttaceae	g__RUG369	RUG369 spp.
d__Bacteria	p__Firmicutes	c__Bacilli	o__Lactobacillales	f__Streptococcaceae	g__Streptococcus	Streptococcus alactolyticus
d__Bacteria	p__Firmicutes_A	c__Clostridia	o__Christensenellales	f__CAG-138	g__SFEL01	SFEL01 sp004557245
d__Bacteria	p__Bacteroidota	c__Bacteroidia	o__Bacteroidales	f__Muribaculaceae	g__Sodaliphilus	Sodaliphilus sp004557565
d__Bacteria	p__Planctomycetota	c__Planctomycetia	o__Pirellulales	f__Thermoguttaceae	g__RUG369	RUG369 spp.
d__Bacteria	p__Firmicutes	c__Bacilli	o__Lactobacillales	f__Lactobacillaceae	g__Limosilactobacillus	Limosilactobacillus reuteri
d__Bacteria	p__Firmicutes	c__Bacilli	o__Lactobacillales	f__Lactobacillaceae	g__Limosilactobacillus	Limosilactobacillus reuteri
d__Bacteria	p__Firmicutes_A	c__Clostridia	o__Oscillospirales	f__Acutalibacteraceae	g__Eubacterium_R	Eubacterium_R spp.
d__Bacteria	p__Firmicutes	c__Bacilli	o__Lactobacillales	f__Lactobacillaceae	g__Limosilactobacillus	Limosilactobacillus reuteri
d__Bacteria	p__Firmicutes	c__Bacilli	o__Lactobacillales	f__Lactobacillaceae	g__Limosilactobacillus	Limosilactobacillus reuteri
d__Bacteria	p__Firmicutes	c__Bacilli	o__Lactobacillales	f__Lactobacillaceae	g__Limosilactobacillus	Limosilactobacillus reuteri
d__Bacteria	p__Firmicutes	c__Bacilli	o__Lactobacillales	f__Lactobacillaceae	g__Limosilactobacillus	Limosilactobacillus reuteri
d__Bacteria	p__Firmicutes	c__Bacilli	o__Lactobacillales	f__Lactobacillaceae	g__Limosilactobacillus	Limosilactobacillus reuteri
d__Bacteria	p__Firmicutes	c__Bacilli	o__Lactobacillales	f__Lactobacillaceae	g__Limosilactobacillus	Limosilactobacillus reuteri
d__Bacteria	p__Firmicutes	c__Bacilli	o__Lactobacillales	f__Lactobacillaceae	g__Limosilactobacillus	Limosilactobacillus reuteri
d__Bacteria	p__Bacteroidota	c__Bacteroidia	o__Bacteroidales	f__Bacteroidaceae	g__UBA6382	UBA6382 spp.
d__Bacteria	p__Patescibacteria	c__Saccharimonadia	o__Saccharimonadales	f__UBA10027	g__	f__UBA10027
