# Supplementary material for: Topological characteristics and longitudinal dynamics of co-abundance networks involving beneficial commensal bacteria in the pig gut microbiome and its association with average daily gain
Source: Front Microbiol. 2026 Apr 29;17:1818141. doi: 10.3389/fmicb.2026.1818141 (PMC13168023; doi:10.3389/fmicb.2026.1818141)
Supplement: Supplementary Table 5 — Variable co-abundance correlations directly linked to species involving beneficial commensal bacteria from the age of D25 to D120. [file Table_5.xlsx]

## Sheet: Sheet1
Supplementary Table 5. Variable co-abundance correlations directly linked to species involving beneficial commensal bacteria from the age of D25 to D120
Pairs	Node1	Node1_Taxa1	Node1_Species	Node2	Node2_Taxa	Node2_Species	D25_sparcc_cor	D120_sparcc_cor	I²	FDR	sig_category
SGB01217--SGB01658	SGB01217	d__Bacteria;p__Firmicutes_A;c__Clostridia;o__Oscillospirales;f__Acutalibacteraceae;g__Eubacterium_R;s__	Eubacterium_R spp.	SGB01658	d__Bacteria;p__Firmicutes_A;c__Clostridia;o__Peptostreptococcales;f__Anaerovoracaceae;g__Copromorpha;s__	Copromorpha spp.	0.2155	-0.0915	0.897818	0.0185744	reversal_significant_in_D25
SGB02235--SGB03478	SGB02235	d__Bacteria;p__Firmicutes;c__Bacilli;o__Lactobacillales;f__Lactobacillaceae;g__Lactobacillus;s__Lactobacillus johnsonii	Lactobacillus johnsonii	SGB03478	d__Bacteria;p__Firmicutes_A;c__Clostridia;o__Lachnospirales;f__Lachnospiraceae;g__CAG-95;s__	CAG-95 spp.	0.1194	-0.2931	0.944595	0.000645443	reversal_significant_in_D120
SGB02235--SGB02625	SGB02235	d__Bacteria;p__Firmicutes;c__Bacilli;o__Lactobacillales;f__Lactobacillaceae;g__Lactobacillus;s__Lactobacillus johnsonii	Lactobacillus johnsonii	SGB02625	d__Bacteria;p__Firmicutes_A;c__Clostridia;o__Clostridiales;f__Clostridiaceae;g__Clostridium;s__Clostridium sp000435835	Clostridium sp000435835	0.1237	-0.3423	0.957374	8.22e-05	reversal_significant_in_D120
SGB02235--SGB03083	SGB02235	d__Bacteria;p__Firmicutes;c__Bacilli;o__Lactobacillales;f__Lactobacillaceae;g__Lactobacillus;s__Lactobacillus johnsonii	Lactobacillus johnsonii	SGB03083	d__Bacteria;p__Firmicutes;c__Bacilli;o__Haloplasmatales_A;f__Turicibacteraceae;g__Turicibacter;s__Turicibacter sp001543345	Turicibacter sp001543345	0.1801	-0.2553	0.949777	0.000326786	reversal_significant_in_D120
SGB01428--SGB02235	SGB02235	d__Bacteria;p__Firmicutes;c__Bacilli;o__Lactobacillales;f__Lactobacillaceae;g__Lactobacillus;s__Lactobacillus johnsonii	Lactobacillus johnsonii	SGB01428	d__Bacteria;p__Firmicutes_A;c__Clostridia;o__Christensenellales;f__CAG-138;g__PeH17;s__PeH17 sp004556165	PeH17 sp004556165	0.1109	-0.417	0.968026	2.89e-06	reversal_significant_in_D120
SGB02235--SGB02419	SGB02235	d__Bacteria;p__Firmicutes;c__Bacilli;o__Lactobacillales;f__Lactobacillaceae;g__Lactobacillus;s__Lactobacillus johnsonii	Lactobacillus johnsonii	SGB02419	d__Bacteria;p__Firmicutes_A;c__Clostridia;o__Lachnospirales;f__Lachnospiraceae;g__UBA2868;s__UBA2868 sp004552595	UBA2868 sp004552595	0.1701	-0.1238	0.887583	0.0250681	reversal_significant_in_D120
SGB02235--SGB05625	SGB02235	d__Bacteria;p__Firmicutes;c__Bacilli;o__Lactobacillales;f__Lactobacillaceae;g__Lactobacillus;s__Lactobacillus johnsonii	Lactobacillus johnsonii	SGB05625	d__Bacteria;p__Firmicutes;c__Bacilli;o__Lactobacillales;f__Lactobacillaceae;g__Limosilactobacillus;s__Limosilactobacillus reuteri	Limosilactobacillus reuteri	0.1274	0.7403	0.985439	1.49e-13	significant_in_D120
SGB05824--SGB06743	SGB06743	d__Bacteria;p__Firmicutes;c__Bacilli;o__Erysipelotrichales;f__Erysipelotrichaceae;g__Holdemanella;s__Holdemanella porci	Holdemanella porci	SGB05824	d__Bacteria;p__Firmicutes;c__Bacilli;o__Lactobacillales;f__Lactobacillaceae;g__Lactobacillus;s__	Lactobacillus spp.	0.4146	0.0945	0.917786	0.00739058	significant_in_D25
SGB01098--SGB05625	SGB01098	d__Bacteria;p__Bacteroidota;c__Bacteroidia;o__Bacteroidales;f__UBA932;g__Cryptobacteroides;s__Cryptobacteroides sp004552965	Cryptobacteroides sp004552965	SGB05625	d__Bacteria;p__Firmicutes;c__Bacilli;o__Lactobacillales;f__Lactobacillaceae;g__Limosilactobacillus;s__Limosilactobacillus reuteri	Limosilactobacillus reuteri	-0.1824	0.1444	0.909362	0.0118948	reversal_significant_in_D120
SGB04672--SGB05625	SGB04672	d__Bacteria;p__Actinobacteriota;c__Actinomycetia;o__Mycobacteriales;f__Mycobacteriaceae;g__Corynebacterium;s__Corynebacterium amycolatum_A	Corynebacterium amycolatum_A	SGB05625	d__Bacteria;p__Firmicutes;c__Bacilli;o__Lactobacillales;f__Lactobacillaceae;g__Limosilactobacillus;s__Limosilactobacillus reuteri	Limosilactobacillus reuteri	-0.1349	-0.4146	0.894266	0.0211088	significant_in_D120
SGB01949--SGB07341	SGB07341	d__Bacteria;p__Firmicutes;c__Bacilli;o__Staphylococcales;f__Staphylococcaceae;g__Staphylococcus;s__Staphylococcus cohnii	Staphylococcus cohnii	SGB01949	d__Bacteria;p__Firmicutes;c__Bacilli;o__Lactobacillales;f__Lactobacillaceae;g__Lactobacillus;s__Lactobacillus amylovorus	Lactobacillus amylovorus	0.1215	-0.1434	0.861121	0.047688	reversal_significant_in_D120
SGB03120--SGB05625	SGB03120	d__Bacteria;p__Bacteroidota;c__Bacteroidia;o__Bacteroidales;f__Muribaculaceae;g__SFRY01;s__SFRY01 sp004562065	SFRY01 sp004562065	SGB05625	d__Bacteria;p__Firmicutes;c__Bacilli;o__Lactobacillales;f__Lactobacillaceae;g__Limosilactobacillus;s__Limosilactobacillus reuteri	Limosilactobacillus reuteri	-0.1683	0.1153	0.879188	0.0317448	reversal_significant_in_D120
SGB03705--SGB05824	SGB05824	d__Bacteria;p__Firmicutes;c__Bacilli;o__Lactobacillales;f__Lactobacillaceae;g__Lactobacillus;s__	Lactobacillus spp.	SGB03705	d__Bacteria;p__Firmicutes;c__Bacilli;o__Lactobacillales;f__Lactobacillaceae;g__Limosilactobacillus;s__Limosilactobacillus coleohominis	Limosilactobacillus coleohominis	0.3939	0.0888	0.907968	0.012598	significant_in_D25
SGB01949--SGB05824	SGB05824	d__Bacteria;p__Firmicutes;c__Bacilli;o__Lactobacillales;f__Lactobacillaceae;g__Lactobacillus;s__	Lactobacillus spp.	SGB01949	d__Bacteria;p__Firmicutes;c__Bacilli;o__Lactobacillales;f__Lactobacillaceae;g__Lactobacillus;s__Lactobacillus amylovorus	Lactobacillus amylovorus	0.1586	0.4011	0.859556	0.0496186	significant_in_D120
SGB00161--SGB05824	SGB05824	d__Bacteria;p__Firmicutes;c__Bacilli;o__Lactobacillales;f__Lactobacillaceae;g__Lactobacillus;s__	Lactobacillus spp.	SGB00161	d__Bacteria;p__Proteobacteria;c__Gammaproteobacteria;o__Enterobacterales;f__Enterobacteriaceae;g__Escherichia;s__Escherichia coli	Escherichia coli	0.1929	-0.1296	0.907009	0.0126785	reversal_significant_in_D120
SGB01520--SGB05824	SGB05824	d__Bacteria;p__Firmicutes;c__Bacilli;o__Lactobacillales;f__Lactobacillaceae;g__Lactobacillus;s__	Lactobacillus spp.	SGB01520	d__Bacteria;p__Bacteroidota;c__Bacteroidia;o__Bacteroidales;f__Muribaculaceae;g__Sodaliphilus;s__Sodaliphilus sp004557565	Sodaliphilus sp004557565	0.2035	-0.0755	0.875992	0.033839	reversal_both_nonsignificant
SGB05625--SGB05824	SGB05824	d__Bacteria;p__Firmicutes;c__Bacilli;o__Lactobacillales;f__Lactobacillaceae;g__Lactobacillus;s__	Lactobacillus spp.	SGB05625	d__Bacteria;p__Firmicutes;c__Bacilli;o__Lactobacillales;f__Lactobacillaceae;g__Limosilactobacillus;s__Limosilactobacillus reuteri	Limosilactobacillus reuteri	0.5359	0.258	0.911806	0.0106356	both_sig_same_direction
SGB01949--SGB04710	SGB04710	d__Bacteria;p__Firmicutes_A;c__Clostridia;o__Peptostreptococcales;f__Peptostreptococcaceae;g__Terrisporobacter;s__	Terrisporobacter spp.	SGB01949	d__Bacteria;p__Firmicutes;c__Bacilli;o__Lactobacillales;f__Lactobacillaceae;g__Lactobacillus;s__Lactobacillus amylovorus	Lactobacillus amylovorus	0.1242	-0.292	0.945546	0.000587992	reversal_significant_in_D120
SGB01949--SGB01950	SGB01950	d__Bacteria;p__Firmicutes;c__Bacilli;o__Lactobacillales;f__Lactobacillaceae;g__Lactobacillus;s__Lactobacillus amylovorus	Lactobacillus amylovorus	SGB01949	d__Bacteria;p__Firmicutes;c__Bacilli;o__Lactobacillales;f__Lactobacillaceae;g__Lactobacillus;s__Lactobacillus amylovorus	Lactobacillus amylovorus	0.7541	0.8553	0.885246	0.0265992	both_sig_same_direction
SGB01950--SGB05861	SGB01950	d__Bacteria;p__Firmicutes;c__Bacilli;o__Lactobacillales;f__Lactobacillaceae;g__Lactobacillus;s__Lactobacillus amylovorus	Lactobacillus amylovorus	SGB05861	d__Bacteria;p__Firmicutes_A;c__Clostridia;o__Peptostreptococcales;f__Anaerovoracaceae;g__VUNA01;s__VUNA01 sp002299625	VUNA01 sp002299625	-0.1645	0.1634	0.909912	0.0115898	reversal_significant_in_D120
SGB01950--SGB02230	SGB01950	d__Bacteria;p__Firmicutes;c__Bacilli;o__Lactobacillales;f__Lactobacillaceae;g__Lactobacillus;s__Lactobacillus amylovorus	Lactobacillus amylovorus	SGB02230	d__Bacteria;p__Firmicutes;c__Bacilli;o__Erysipelotrichales;f__Erysipelotrichaceae;g__UBA636;s__UBA636 sp900546285	UBA636 sp900546285	-0.3535	0.0995	0.95521	0.000123547	reversal_significant_in_D25
SGB01950--SGB01972	SGB01950	d__Bacteria;p__Firmicutes;c__Bacilli;o__Lactobacillales;f__Lactobacillaceae;g__Lactobacillus;s__Lactobacillus amylovorus	Lactobacillus amylovorus	SGB01972	d__Bacteria;p__Firmicutes;c__Bacilli;o__Lactobacillales;f__Lactobacillaceae;g__Limosilactobacillus;s__Limosilactobacillus mucosae	Limosilactobacillus mucosae	0.3549	0.0677	0.892733	0.0218187	significant_in_D25
SGB01949--SGB05861	SGB01949	d__Bacteria;p__Firmicutes;c__Bacilli;o__Lactobacillales;f__Lactobacillaceae;g__Lactobacillus;s__Lactobacillus amylovorus	Lactobacillus amylovorus	SGB05861	d__Bacteria;p__Firmicutes_A;c__Clostridia;o__Peptostreptococcales;f__Anaerovoracaceae;g__VUNA01;s__VUNA01 sp002299625	VUNA01 sp002299625	-0.201	0.168	0.929251	0.00337498	reversal_significant_in_D120
SGB01949--SGB02230	SGB01949	d__Bacteria;p__Firmicutes;c__Bacilli;o__Lactobacillales;f__Lactobacillaceae;g__Lactobacillus;s__Lactobacillus amylovorus	Lactobacillus amylovorus	SGB02230	d__Bacteria;p__Firmicutes;c__Bacilli;o__Erysipelotrichales;f__Erysipelotrichaceae;g__UBA636;s__UBA636 sp900546285	UBA636 sp900546285	-0.3469	0.101	0.954041	0.000147634	reversal_significant_in_D25
SGB01949--SGB01972	SGB01949	d__Bacteria;p__Firmicutes;c__Bacilli;o__Lactobacillales;f__Lactobacillaceae;g__Lactobacillus;s__Lactobacillus amylovorus	Lactobacillus amylovorus	SGB01972	d__Bacteria;p__Firmicutes;c__Bacilli;o__Lactobacillales;f__Lactobacillaceae;g__Limosilactobacillus;s__Limosilactobacillus mucosae	Limosilactobacillus mucosae	0.4231	0.0644	0.934133	0.00224697	significant_in_D25
SGB05625--SGB06538	SGB06538	d__Bacteria;p__Bacteroidota;c__Bacteroidia;o__Bacteroidales;f__UBA932;g__Cryptobacteroides;s__Cryptobacteroides sp900546925	Cryptobacteroides sp900546925	SGB05625	d__Bacteria;p__Firmicutes;c__Bacilli;o__Lactobacillales;f__Lactobacillaceae;g__Limosilactobacillus;s__Limosilactobacillus reuteri	Limosilactobacillus reuteri	-0.2742	0.1238	0.940115	0.0012016	reversal_both_significant
SGB03264--SGB05625	SGB03264	d__Bacteria;p__Actinobacteriota;c__Coriobacteriia;o__Coriobacteriales;f__Eggerthellaceae;g__Ellagibacter;s__Ellagibacter isourolithinifaciens	Ellagibacter isourolithinifaciens	SGB05625	d__Bacteria;p__Firmicutes;c__Bacilli;o__Lactobacillales;f__Lactobacillaceae;g__Limosilactobacillus;s__Limosilactobacillus reuteri	Limosilactobacillus reuteri	-0.1208	0.172	0.886752	0.0254607	reversal_significant_in_D120
SGB00161--SGB05625	SGB00161	d__Bacteria;p__Proteobacteria;c__Gammaproteobacteria;o__Enterobacterales;f__Enterobacteriaceae;g__Escherichia;s__Escherichia coli	Escherichia coli	SGB05625	d__Bacteria;p__Firmicutes;c__Bacilli;o__Lactobacillales;f__Lactobacillaceae;g__Limosilactobacillus;s__Limosilactobacillus reuteri	Limosilactobacillus reuteri	0.2931	-0.3663	0.979047	1.58e-09	reversal_both_significant
SGB01520--SGB05625	SGB01520	d__Bacteria;p__Bacteroidota;c__Bacteroidia;o__Bacteroidales;f__Muribaculaceae;g__Sodaliphilus;s__Sodaliphilus sp004557565	Sodaliphilus sp004557565	SGB05625	d__Bacteria;p__Firmicutes;c__Bacilli;o__Lactobacillales;f__Lactobacillaceae;g__Limosilactobacillus;s__Limosilactobacillus reuteri	Limosilactobacillus reuteri	0.1963	-0.3262	0.965853	7.32e-06	reversal_significant_in_D120
SGB05625--SGB05688	SGB05625	d__Bacteria;p__Firmicutes;c__Bacilli;o__Lactobacillales;f__Lactobacillaceae;g__Limosilactobacillus;s__Limosilactobacillus reuteri	Limosilactobacillus reuteri	SGB05688	d__Bacteria;p__Actinobacteriota;c__Actinomycetia;o__Mycobacteriales;f__Mycobacteriaceae;g__Corynebacterium;s__Corynebacterium phoceense	Corynebacterium phoceense	-0.1642	-0.4951	0.930637	0.00304531	significant_in_D120
SGB01975--SGB05625	SGB05625	d__Bacteria;p__Firmicutes;c__Bacilli;o__Lactobacillales;f__Lactobacillaceae;g__Limosilactobacillus;s__Limosilactobacillus reuteri	Limosilactobacillus reuteri	SGB01975	d__Bacteria;p__Firmicutes_A;c__Clostridia;o__Oscillospirales;f__Oscillospiraceae;g__CAG-103;s__CAG-103 sp004556965	CAG-103 sp004556965	0.1608	-0.1817	0.917585	0.00742173	reversal_significant_in_D120
