# Supplementary material for: Topological characteristics and longitudinal dynamics of co-abundance networks involving beneficial commensal bacteria in the pig gut microbiome and its association with average daily gain
Source: Front Microbiol. 2026 Apr 29;17:1818141. doi: 10.3389/fmicb.2026.1818141 (PMC13168023; doi:10.3389/fmicb.2026.1818141)
Supplement: Supplementary Table 6 — Variable co-abundance correlations directly linked to species involving beneficial commensal bacteria from the age of D120 to D240. [file Table_6.xlsx]

## Sheet: Sheet1
Supplementary Table 6. Variable co-abundance correlations directly linked to species involving beneficial commensal bacteria from the age of D120 to D240
Pairs	Node1	Node1_Taxa1	Node1_Species	Node2	Node2_Taxa	Node2_Species	D120_sparcc_cor	D240_sparcc_cor	I²	FDR	sig_category
SGB04085--SGB04466	SGB04466	d__Bacteria;p__Firmicutes;c__Bacilli;o__RF39;f__UBA660;g__CAG-302;s__CAG-302 sp900543825	CAG-302 sp900543825	SGB04085	d__Bacteria;p__Firmicutes_A;c__Clostridia;o__Lachnospirales;f__Lachnospiraceae;g__Blautia_A;s__Blautia_A sp003471165	Blautia_A sp003471165	0.2531	0.0672	0.886703	0.0478118	significant_in_D120
SGB04466--SGB05657	SGB04466	d__Bacteria;p__Firmicutes;c__Bacilli;o__RF39;f__UBA660;g__CAG-302;s__CAG-302 sp900543825	CAG-302 sp900543825	SGB05657	d__Bacteria;p__Firmicutes_A;c__Clostridia;o__Lachnospirales;f__Lachnospiraceae;g__Blautia_A;s__Blautia_A sp003471165	Blautia_A sp003471165	0.2971	0.0987	0.903408	0.0261225	both_sig_same_direction
SGB02733--SGB05454	SGB02733	d__Bacteria;p__Firmicutes;c__Bacilli;o__RF39;f__UBA660;g__CAG-914;s__CAG-914 sp000437895	CAG-914 sp000437895	SGB05454	d__Bacteria;p__Firmicutes;c__Bacilli;o__Lactobacillales;f__Lactobacillaceae;g__Ligilactobacillus;s__Ligilactobacillus animalis	Ligilactobacillus animalis	-0.3356	-0.0861	0.939896	0.00195096	both_sig_same_direction
SGB01176--SGB01950	SGB01176	d__Bacteria;p__Spirochaetota;c__Spirochaetia;o__Treponematales;f__Treponemataceae;g__Treponema_D;s__Treponema_D sp016293915	Treponema_D sp016293915	SGB01950	d__Bacteria;p__Firmicutes;c__Bacilli;o__Lactobacillales;f__Lactobacillaceae;g__Lactobacillus;s__Lactobacillus amylovorus	Lactobacillus amylovorus	-0.1914	0.0784	0.944032	0.00116764	reversal_significant_in_D120
SGB01176--SGB01949	SGB01176	d__Bacteria;p__Spirochaetota;c__Spirochaetia;o__Treponematales;f__Treponemataceae;g__Treponema_D;s__Treponema_D sp016293915	Treponema_D sp016293915	SGB01949	d__Bacteria;p__Firmicutes;c__Bacilli;o__Lactobacillales;f__Lactobacillaceae;g__Lactobacillus;s__Lactobacillus amylovorus	Lactobacillus amylovorus	-0.1918	0.1123	0.955947	0.000139836	reversal_both sign.
SGB01176--SGB05454	SGB01176	d__Bacteria;p__Spirochaetota;c__Spirochaetia;o__Treponematales;f__Treponemataceae;g__Treponema_D;s__Treponema_D sp016293915	Treponema_D sp016293915	SGB05454	d__Bacteria;p__Firmicutes;c__Bacilli;o__Lactobacillales;f__Lactobacillaceae;g__Ligilactobacillus;s__Ligilactobacillus animalis	Ligilactobacillus animalis	-0.2903	-0.085	0.909085	0.0201838	both_sig_same_direction
SGB01176--SGB05625	SGB01176	d__Bacteria;p__Spirochaetota;c__Spirochaetia;o__Treponematales;f__Treponemataceae;g__Treponema_D;s__Treponema_D sp016293915	Treponema_D sp016293915	SGB05625	d__Bacteria;p__Firmicutes;c__Bacilli;o__Lactobacillales;f__Lactobacillaceae;g__Limosilactobacillus;s__Limosilactobacillus reuteri	Limosilactobacillus reuteri	-0.4045	-0.1451	0.948123	0.000646464	both_sig_same_direction
SGB01459--SGB05454	SGB01459	d__Bacteria;p__Firmicutes_A;c__Clostridia;o__Christensenellales;f__CAG-138;g__PeH17;s__PeH17 sp900542285	PeH17 sp900542285	SGB05454	d__Bacteria;p__Firmicutes;c__Bacilli;o__Lactobacillales;f__Lactobacillaceae;g__Ligilactobacillus;s__Ligilactobacillus animalis	Ligilactobacillus animalis	-0.3974	-0.1145	0.955535	0.000154385	both_sig_same_direction
SGB01459--SGB05657	SGB01459	d__Bacteria;p__Firmicutes_A;c__Clostridia;o__Christensenellales;f__CAG-138;g__PeH17;s__PeH17 sp900542285	PeH17 sp900542285	SGB05657	d__Bacteria;p__Firmicutes_A;c__Clostridia;o__Lachnospirales;f__Lachnospiraceae;g__Blautia_A;s__Blautia_A sp003471165	Blautia_A sp003471165	-0.2707	-0.077	0.896697	0.0341302	significant_in_D120
SGB01459--SGB05625	SGB01459	d__Bacteria;p__Firmicutes_A;c__Clostridia;o__Christensenellales;f__CAG-138;g__PeH17;s__PeH17 sp900542285	PeH17 sp900542285	SGB05625	d__Bacteria;p__Firmicutes;c__Bacilli;o__Lactobacillales;f__Lactobacillaceae;g__Limosilactobacillus;s__Limosilactobacillus reuteri	Limosilactobacillus reuteri	-0.5158	-0.2613	0.954811	0.000181225	both_sig_same_direction
SGB04844--SGB05625	SGB04844	d__Bacteria;p__Firmicutes_A;c__Clostridia;o__Lachnospirales;f__Lachnospiraceae;g__RGIG4034;s__RGIG4034 sp016293925	RGIG4034 sp016293925	SGB05625	d__Bacteria;p__Firmicutes;c__Bacilli;o__Lactobacillales;f__Lactobacillaceae;g__Limosilactobacillus;s__Limosilactobacillus reuteri	Limosilactobacillus reuteri	-0.1372	0.0847	0.9165	0.0133223	reversal_both sign.
SGB02073--SGB04085	SGB04085	d__Bacteria;p__Firmicutes_A;c__Clostridia;o__Lachnospirales;f__Lachnospiraceae;g__Blautia_A;s__Blautia_A sp003471165	Blautia_A sp003471165	SGB02073	d__Bacteria;p__Actinobacteriota;c__Coriobacteriia;o__Coriobacteriales;f__Coriobacteriaceae;g__Collinsella;s__Collinsella sp002391315	Collinsella sp002391315	0.3317	0.1397	0.90036	0.0297283	both_sig_same_direction
SGB04085--SGB06743	SGB04085	d__Bacteria;p__Firmicutes_A;c__Clostridia;o__Lachnospirales;f__Lachnospiraceae;g__Blautia_A;s__Blautia_A sp003471165	Blautia_A sp003471165	SGB06743	d__Bacteria;p__Firmicutes;c__Bacilli;o__Erysipelotrichales;f__Erysipelotrichaceae;g__Holdemanella;s__Holdemanella porci	Holdemanella porci	0.3633	0.1426	0.926156	0.00704832	both_sig_same_direction
SGB04085--SGB05062	SGB04085	d__Bacteria;p__Firmicutes_A;c__Clostridia;o__Lachnospirales;f__Lachnospiraceae;g__Blautia_A;s__Blautia_A sp003471165	Blautia_A sp003471165	SGB05062	d__Bacteria;p__Firmicutes;c__Bacilli;o__RF39;f__UBA660;g__Onthousia;s__Onthousia sp014846175	Onthousia sp014846175	0.2747	0.0437	0.926841	0.00672328	significant_in_D120
SGB00904--SGB04085	SGB04085	d__Bacteria;p__Firmicutes_A;c__Clostridia;o__Lachnospirales;f__Lachnospiraceae;g__Blautia_A;s__Blautia_A sp003471165	Blautia_A sp003471165	SGB00904	d__Bacteria;p__Firmicutes_A;c__Clostridia;o__Oscillospirales;f__Ruminococcaceae;g__Gemmiger;s__	Gemmiger spp.	0.3181	0.0755	0.935596	0.00310991	significant_in_D120
SGB02671--SGB04085	SGB04085	d__Bacteria;p__Firmicutes_A;c__Clostridia;o__Lachnospirales;f__Lachnospiraceae;g__Blautia_A;s__Blautia_A sp003471165	Blautia_A sp003471165	SGB02671	d__Bacteria;p__Firmicutes_A;c__Clostridia;o__Peptostreptococcales;f__Peptostreptococcaceae;g__Terrisporobacter;s__	Terrisporobacter spp.	-0.163	0.1557	0.959822	5.56e-05	reversal_both sign.
SGB02057--SGB04085	SGB04085	d__Bacteria;p__Firmicutes_A;c__Clostridia;o__Lachnospirales;f__Lachnospiraceae;g__Blautia_A;s__Blautia_A sp003471165	Blautia_A sp003471165	SGB02057	d__Bacteria;p__Firmicutes_A;c__Clostridia;o__Peptostreptococcales;f__Peptostreptococcaceae;g__Terrisporobacter;s__	Terrisporobacter spp.	-0.1565	0.1048	0.939974	0.00193853	reversal_both sign.
SGB02055--SGB04085	SGB04085	d__Bacteria;p__Firmicutes_A;c__Clostridia;o__Lachnospirales;f__Lachnospiraceae;g__Blautia_A;s__Blautia_A sp003471165	Blautia_A sp003471165	SGB02055	d__Bacteria;p__Firmicutes_A;c__Clostridia;o__Peptostreptococcales;f__Peptostreptococcaceae;g__Romboutsia;s__Romboutsia timonensis	Romboutsia timonensis	-0.2185	0.1134	0.963222	2.16e-05	reversal_both sign.
SGB00823--SGB04085	SGB04085	d__Bacteria;p__Firmicutes_A;c__Clostridia;o__Lachnospirales;f__Lachnospiraceae;g__Blautia_A;s__Blautia_A sp003471165	Blautia_A sp003471165	SGB00823	d__Bacteria;p__Bacteroidota;c__Bacteroidia;o__Bacteroidales;f__Paludibacteraceae;g__RF16;s__RF16 sp016302585	RF16 sp016302585	0.2491	0.0575	0.89291	0.0390315	significant_in_D120
SGB03238--SGB04085	SGB04085	d__Bacteria;p__Firmicutes_A;c__Clostridia;o__Lachnospirales;f__Lachnospiraceae;g__Blautia_A;s__Blautia_A sp003471165	Blautia_A sp003471165	SGB03238	d__Bacteria;p__Firmicutes_A;c__Clostridia;o__TANB77;f__CAG-508;g__CAG-245;s__	CAG-245 spp.	0.3358	0.0492	0.953908	0.000220849	significant_in_D120
SGB02625--SGB04085	SGB04085	d__Bacteria;p__Firmicutes_A;c__Clostridia;o__Lachnospirales;f__Lachnospiraceae;g__Blautia_A;s__Blautia_A sp003471165	Blautia_A sp003471165	SGB02625	d__Bacteria;p__Firmicutes_A;c__Clostridia;o__Clostridiales;f__Clostridiaceae;g__Clostridium;s__Clostridium sp000435835	Clostridium sp000435835	-0.0868	0.1451	0.92363	0.00841075	reversal_significant_in_D240
SGB01658--SGB04085	SGB04085	d__Bacteria;p__Firmicutes_A;c__Clostridia;o__Lachnospirales;f__Lachnospiraceae;g__Blautia_A;s__Blautia_A sp003471165	Blautia_A sp003471165	SGB01658	d__Bacteria;p__Firmicutes_A;c__Clostridia;o__Peptostreptococcales;f__Anaerovoracaceae;g__Copromorpha;s__	Copromorpha spp.	-0.1875	0.0505	0.9281	0.00610552	reversal_significant_in_D120
SGB04084--SGB04085	SGB04085	d__Bacteria;p__Firmicutes_A;c__Clostridia;o__Lachnospirales;f__Lachnospiraceae;g__Blautia_A;s__Blautia_A sp003471165	Blautia_A sp003471165	SGB04084	d__Bacteria;p__Firmicutes_A;c__Clostridia;o__Lachnospirales;f__Lachnospiraceae;g__Blautia_A;s__Blautia_A sp018919065	Blautia_A sp018919065	0.302	0.0851	0.919017	0.0114295	both_sig_same_direction
SGB01584--SGB04085	SGB04085	d__Bacteria;p__Firmicutes_A;c__Clostridia;o__Lachnospirales;f__Lachnospiraceae;g__Blautia_A;s__Blautia_A sp003471165	Blautia_A sp003471165	SGB01584	d__Bacteria;p__Firmicutes;c__Bacilli;o__RF39;f__UBA660;g__Onthousia;s__Onthousia sp000438295	Onthousia sp000438295	0.2719	0.0433	0.925202	0.00752659	significant_in_D120
SGB03083--SGB04085	SGB04085	d__Bacteria;p__Firmicutes_A;c__Clostridia;o__Lachnospirales;f__Lachnospiraceae;g__Blautia_A;s__Blautia_A sp003471165	Blautia_A sp003471165	SGB03083	d__Bacteria;p__Firmicutes;c__Bacilli;o__Haloplasmatales_A;f__Turicibacteraceae;g__Turicibacter;s__Turicibacter sp001543345	Turicibacter sp001543345	-0.1197	0.1328	0.935585	0.00311092	reversal_both sign.
SGB04085--SGB05861	SGB04085	d__Bacteria;p__Firmicutes_A;c__Clostridia;o__Lachnospirales;f__Lachnospiraceae;g__Blautia_A;s__Blautia_A sp003471165	Blautia_A sp003471165	SGB05861	d__Bacteria;p__Firmicutes_A;c__Clostridia;o__Peptostreptococcales;f__Anaerovoracaceae;g__VUNA01;s__VUNA01 sp002299625	VUNA01 sp002299625	0.3547	0.1281	0.929115	0.00564844	both_sig_same_direction
SGB04085--SGB08238	SGB04085	d__Bacteria;p__Firmicutes_A;c__Clostridia;o__Lachnospirales;f__Lachnospiraceae;g__Blautia_A;s__Blautia_A sp003471165	Blautia_A sp003471165	SGB08238	d__Bacteria;p__Firmicutes_A;c__Clostridia;o__Clostridiales;f__Clostridiaceae;g__Clostridium;s__	Clostridium spp.	-0.1471	0.0995	0.932505	0.00420254	reversal_both sign.
SGB04085--SGB08239	SGB04085	d__Bacteria;p__Firmicutes_A;c__Clostridia;o__Lachnospirales;f__Lachnospiraceae;g__Blautia_A;s__Blautia_A sp003471165	Blautia_A sp003471165	SGB08239	d__Bacteria;p__Firmicutes_A;c__Clostridia;o__Clostridiales;f__Clostridiaceae;g__Clostridium;s__	Clostridium spp.	-0.122	0.0843	0.90322	0.0262713	reversal_both sign.
SGB04085--SGB05657	SGB04085	d__Bacteria;p__Firmicutes_A;c__Clostridia;o__Lachnospirales;f__Lachnospiraceae;g__Blautia_A;s__Blautia_A sp003471165	Blautia_A sp003471165	SGB05657	d__Bacteria;p__Firmicutes_A;c__Clostridia;o__Lachnospirales;f__Lachnospiraceae;g__Blautia_A;s__Blautia_A sp003471165	Blautia_A sp003471165	0.435	0.2053	0.93753	0.00252142	both_sig_same_direction
SGB01364--SGB04085	SGB04085	d__Bacteria;p__Firmicutes_A;c__Clostridia;o__Lachnospirales;f__Lachnospiraceae;g__Blautia_A;s__Blautia_A sp003471165	Blautia_A sp003471165	SGB01364	d__Bacteria;p__Firmicutes_A;c__Clostridia;o__Clostridiales;f__Clostridiaceae;g__Clostridium;s__Clostridium sp900543325	Clostridium sp900543325	-0.1813	0.1031	0.949528	0.000511214	reversal_both sign.
SGB04085--SGB04145	SGB04085	d__Bacteria;p__Firmicutes_A;c__Clostridia;o__Lachnospirales;f__Lachnospiraceae;g__Blautia_A;s__Blautia_A sp003471165	Blautia_A sp003471165	SGB04145	d__Bacteria;p__Firmicutes_A;c__Clostridia;o__Lachnospirales;f__Lachnospiraceae;g__KM106-2;s__	KM106-2 spp.	-0.1912	0.0658	0.938341	0.00232357	reversal_significant_in_D120
SGB04085--SGB05625	SGB04085	d__Bacteria;p__Firmicutes_A;c__Clostridia;o__Lachnospirales;f__Lachnospiraceae;g__Blautia_A;s__Blautia_A sp003471165	Blautia_A sp003471165	SGB05625	d__Bacteria;p__Firmicutes;c__Bacilli;o__Lactobacillales;f__Lactobacillaceae;g__Limosilactobacillus;s__Limosilactobacillus reuteri	Limosilactobacillus reuteri	0.2661	0.0613	0.907005	0.0223466	significant_in_D120
SGB01103--SGB04085	SGB04085	d__Bacteria;p__Firmicutes_A;c__Clostridia;o__Lachnospirales;f__Lachnospiraceae;g__Blautia_A;s__Blautia_A sp003471165	Blautia_A sp003471165	SGB01103	d__Bacteria;p__Bacteroidota;c__Bacteroidia;o__Bacteroidales;f__Bacteroidaceae;g__Prevotella;s__	Prevotella spp.	-0.2947	-0.0601	0.930003	0.00527625	significant_in_D120
SGB01433--SGB04085	SGB04085	d__Bacteria;p__Firmicutes_A;c__Clostridia;o__Lachnospirales;f__Lachnospiraceae;g__Blautia_A;s__Blautia_A sp003471165	Blautia_A sp003471165	SGB01433	d__Bacteria;p__Firmicutes_A;c__Clostridia;o__Peptostreptococcales;f__Anaerovoracaceae;g__RUG099;s__	RUG099 spp.	-0.1545	0.0626	0.912989	0.0165017	reversal_significant_in_D120
SGB00906--SGB04085	SGB04085	d__Bacteria;p__Firmicutes_A;c__Clostridia;o__Lachnospirales;f__Lachnospiraceae;g__Blautia_A;s__Blautia_A sp003471165	Blautia_A sp003471165	SGB00906	d__Bacteria;p__Firmicutes_A;c__Clostridia;o__Oscillospirales;f__Ruminococcaceae;g__Gemmiger;s__	Gemmiger spp.	0.2689	0.067	0.904575	0.0247555	significant_in_D120
SGB00781--SGB04085	SGB04085	d__Bacteria;p__Firmicutes_A;c__Clostridia;o__Lachnospirales;f__Lachnospiraceae;g__Blautia_A;s__Blautia_A sp003471165	Blautia_A sp003471165	SGB00781	d__Bacteria;p__Firmicutes;c__Bacilli;o__Erysipelotrichales;f__Erysipelotrichaceae;g__Bulleidia;s__Bulleidia sp016293365	Bulleidia sp016293365	0.3608	0.1043	0.944349	0.00111976	both_sig_same_direction
SGB04085--SGB05658	SGB04085	d__Bacteria;p__Firmicutes_A;c__Clostridia;o__Lachnospirales;f__Lachnospiraceae;g__Blautia_A;s__Blautia_A sp003471165	Blautia_A sp003471165	SGB05658	d__Bacteria;p__Firmicutes_A;c__Clostridia;o__Lachnospirales;f__Lachnospiraceae;g__Blautia_A;s__Blautia_A sp000285855	Blautia_A sp000285855	0.3052	0.1163	0.89455	0.0369932	both_sig_same_direction
SGB01950--SGB02073	SGB02073	d__Bacteria;p__Actinobacteriota;c__Coriobacteriia;o__Coriobacteriales;f__Coriobacteriaceae;g__Collinsella;s__Collinsella sp002391315	Collinsella sp002391315	SGB01950	d__Bacteria;p__Firmicutes;c__Bacilli;o__Lactobacillales;f__Lactobacillaceae;g__Lactobacillus;s__Lactobacillus amylovorus	Lactobacillus amylovorus	0.1004	-0.1305	0.922863	0.00884145	reversal_significant_in_D240
SGB01949--SGB02073	SGB02073	d__Bacteria;p__Actinobacteriota;c__Coriobacteriia;o__Coriobacteriales;f__Coriobacteriaceae;g__Collinsella;s__Collinsella sp002391315	Collinsella sp002391315	SGB01949	d__Bacteria;p__Firmicutes;c__Bacilli;o__Lactobacillales;f__Lactobacillaceae;g__Lactobacillus;s__Lactobacillus amylovorus	Lactobacillus amylovorus	0.1029	-0.1451	0.933256	0.00392908	reversal_significant_in_D240
SGB02073--SGB05657	SGB02073	d__Bacteria;p__Actinobacteriota;c__Coriobacteriia;o__Coriobacteriales;f__Coriobacteriaceae;g__Collinsella;s__Collinsella sp002391315	Collinsella sp002391315	SGB05657	d__Bacteria;p__Firmicutes_A;c__Clostridia;o__Lachnospirales;f__Lachnospiraceae;g__Blautia_A;s__Blautia_A sp003471165	Blautia_A sp003471165	0.392	0.178	0.924342	0.00798763	both_sig_same_direction
SGB00409--SGB05625	SGB00409	d__Bacteria;p__Firmicutes_A;c__Clostridia;o__Lachnospirales;f__Lachnospiraceae;g__W0P33-017;s__	W0P33-017 spp.	SGB05625	d__Bacteria;p__Firmicutes;c__Bacilli;o__Lactobacillales;f__Lactobacillaceae;g__Limosilactobacillus;s__Limosilactobacillus reuteri	Limosilactobacillus reuteri	-0.2554	-0.0615	0.895802	0.0352231	significant_in_D120
SGB01630--SGB02235	SGB01630	d__Bacteria;p__Cyanobacteria;c__Vampirovibrionia;o__Gastranaerophilales;f__Gastranaerophilaceae;g__UBA1221;s__	UBA1221 spp.	SGB02235	d__Bacteria;p__Firmicutes;c__Bacilli;o__Lactobacillales;f__Lactobacillaceae;g__Lactobacillus;s__Lactobacillus johnsonii	Lactobacillus johnsonii	-0.1294	0.0655	0.89163	0.0406637	reversal_significant_in_D120
SGB00959--SGB05625	SGB00959	d__Bacteria;p__Spirochaetota;c__Spirochaetia;o__Treponematales;f__Treponemataceae;g__Treponema_D;s__	Treponema_D spp.	SGB05625	d__Bacteria;p__Firmicutes;c__Bacilli;o__Lactobacillales;f__Lactobacillaceae;g__Limosilactobacillus;s__Limosilactobacillus reuteri	Limosilactobacillus reuteri	-0.1111	0.1244	0.925846	0.00718825	reversal_both sign.
SGB03050--SGB05454	SGB03050	d__Bacteria;p__Firmicutes_A;c__Clostridia;o__Lachnospirales;f__Lachnospiraceae;g__UMGS2037;s__	UMGS2037 spp.	SGB05454	d__Bacteria;p__Firmicutes;c__Bacilli;o__Lactobacillales;f__Lactobacillaceae;g__Ligilactobacillus;s__Ligilactobacillus animalis	Ligilactobacillus animalis	-0.2666	-0.0814	0.886938	0.0474447	significant_in_D120
SGB01949--SGB02279	SGB02279	d__Bacteria;p__Bacteroidota;c__Bacteroidia;o__Bacteroidales;f__UBA932;g__Cryptobacteroides;s__Cryptobacteroides sp004556005	Cryptobacteroides sp004556005	SGB01949	d__Bacteria;p__Firmicutes;c__Bacilli;o__Lactobacillales;f__Lactobacillaceae;g__Lactobacillus;s__Lactobacillus amylovorus	Lactobacillus amylovorus	-0.127	0.0784	0.90241	0.0271673	reversal_significant_in_D120
SGB02237--SGB02279	SGB02279	d__Bacteria;p__Bacteroidota;c__Bacteroidia;o__Bacteroidales;f__UBA932;g__Cryptobacteroides;s__Cryptobacteroides sp004556005	Cryptobacteroides sp004556005	SGB02237	d__Bacteria;p__Firmicutes;c__Bacilli;o__Lactobacillales;f__Lactobacillaceae;g__Lactobacillus;s__Lactobacillus sp910589675	Lactobacillus sp910589675	-0.0995	0.0964	0.892518	0.0394637	reversal_significant_in_D240
SGB01602--SGB04084	SGB01602	d__Bacteria;p__Bacteroidota;c__Bacteroidia;o__Bacteroidales;f__UBA932;g__Cryptobacteroides;s__Cryptobacteroides sp016295245	Cryptobacteroides sp016295245	SGB04084	d__Bacteria;p__Firmicutes_A;c__Clostridia;o__Lachnospirales;f__Lachnospiraceae;g__Blautia_A;s__Blautia_A sp018919065	Blautia_A sp018919065	-0.2798	-0.0916	0.891502	0.0408382	both_sig_same_direction
SGB02527--SGB05690	SGB05690	d__Bacteria;p__Firmicutes_A;c__Clostridia;o__Lachnospirales;f__Lachnospiraceae;g__Coprococcus_A;s__Coprococcus_A catus	Coprococcus_A catus	SGB02527	d__Bacteria;p__Firmicutes_A;c__Clostridia;o__Lachnospirales;f__Lachnospiraceae;g__Acetatifactor;s__Acetatifactor sp018385425	Acetatifactor sp018385425	-0.137	0.0599	0.893935	0.0377394	reversal_significant_in_D120
SGB02235--SGB06743	SGB02235	d__Bacteria;p__Firmicutes;c__Bacilli;o__Lactobacillales;f__Lactobacillaceae;g__Lactobacillus;s__Lactobacillus johnsonii	Lactobacillus johnsonii	SGB06743	d__Bacteria;p__Firmicutes;c__Bacilli;o__Erysipelotrichales;f__Erysipelotrichaceae;g__Holdemanella;s__Holdemanella porci	Holdemanella porci	0.3791	0.1867	0.905947	0.0234343	both_sig_same_direction
SGB02235--SGB05062	SGB02235	d__Bacteria;p__Firmicutes;c__Bacilli;o__Lactobacillales;f__Lactobacillaceae;g__Lactobacillus;s__Lactobacillus johnsonii	Lactobacillus johnsonii	SGB05062	d__Bacteria;p__Firmicutes;c__Bacilli;o__RF39;f__UBA660;g__Onthousia;s__Onthousia sp014846175	Onthousia sp014846175	0.243	0.0571	0.885962	0.048956	significant_in_D120
SGB00904--SGB02235	SGB02235	d__Bacteria;p__Firmicutes;c__Bacilli;o__Lactobacillales;f__Lactobacillaceae;g__Lactobacillus;s__Lactobacillus johnsonii	Lactobacillus johnsonii	SGB00904	d__Bacteria;p__Firmicutes_A;c__Clostridia;o__Oscillospirales;f__Ruminococcaceae;g__Gemmiger;s__	Gemmiger spp.	0.3607	0.0654	0.957407	9.97e-05	significant_in_D120
SGB02235--SGB03771	SGB02235	d__Bacteria;p__Firmicutes;c__Bacilli;o__Lactobacillales;f__Lactobacillaceae;g__Lactobacillus;s__Lactobacillus johnsonii	Lactobacillus johnsonii	SGB03771	d__Bacteria;p__Spirochaetota;c__Spirochaetia;o__Treponematales;f__Treponemataceae;g__Treponema_D;s__	Treponema_D spp.	-0.1135	0.1038	0.912779	0.0166688	reversal_both sign.
SGB02235--SGB02658	SGB02235	d__Bacteria;p__Firmicutes;c__Bacilli;o__Lactobacillales;f__Lactobacillaceae;g__Lactobacillus;s__Lactobacillus johnsonii	Lactobacillus johnsonii	SGB02658	d__Bacteria;p__Spirochaetota;c__Spirochaetia;o__Treponematales;f__Treponemataceae;g__Treponema_D;s__Treponema_D sp018385415	Treponema_D sp018385415	-0.1247	0.1038	0.9212	0.00988906	reversal_both sign.
SGB02235--SGB09389	SGB02235	d__Bacteria;p__Firmicutes;c__Bacilli;o__Lactobacillales;f__Lactobacillaceae;g__Lactobacillus;s__Lactobacillus johnsonii	Lactobacillus johnsonii	SGB09389	d__Bacteria;p__Firmicutes;c__Bacilli;o__RF39;f__UBA660;g__UMGS2016;s__	UMGS2016 spp.	0.3195	0.0685	0.939745	0.00198683	significant_in_D120
SGB01950--SGB02235	SGB02235	d__Bacteria;p__Firmicutes;c__Bacilli;o__Lactobacillales;f__Lactobacillaceae;g__Lactobacillus;s__Lactobacillus johnsonii	Lactobacillus johnsonii	SGB01950	d__Bacteria;p__Firmicutes;c__Bacilli;o__Lactobacillales;f__Lactobacillaceae;g__Lactobacillus;s__Lactobacillus amylovorus	Lactobacillus amylovorus	0.4941	0.2678	0.941757	0.00156668	both_sig_same_direction
SGB00895--SGB02235	SGB02235	d__Bacteria;p__Firmicutes;c__Bacilli;o__Lactobacillales;f__Lactobacillaceae;g__Lactobacillus;s__Lactobacillus johnsonii	Lactobacillus johnsonii	SGB00895	d__Bacteria;p__Firmicutes_A;c__Clostridia;o__Lachnospirales;f__Lachnospiraceae;g__UBA1712;s__UBA1712 sp018056665	UBA1712 sp018056665	-0.385	-0.1873	0.911332	0.0180289	both_sig_same_direction
SGB02235--SGB03238	SGB02235	d__Bacteria;p__Firmicutes;c__Bacilli;o__Lactobacillales;f__Lactobacillaceae;g__Lactobacillus;s__Lactobacillus johnsonii	Lactobacillus johnsonii	SGB03238	d__Bacteria;p__Firmicutes_A;c__Clostridia;o__TANB77;f__CAG-508;g__CAG-245;s__	CAG-245 spp.	0.3424	0.0914	0.940952	0.00172385	both_sig_same_direction
SGB02235--SGB05339	SGB02235	d__Bacteria;p__Firmicutes;c__Bacilli;o__Lactobacillales;f__Lactobacillaceae;g__Lactobacillus;s__Lactobacillus johnsonii	Lactobacillus johnsonii	SGB05339	d__Bacteria;p__Firmicutes;c__Bacilli;o__RF39;f__UBA660;g__UBA3789;s__UBA3789 sp900543055	UBA3789 sp900543055	0.3535	0.1536	0.909867	0.0193965	both_sig_same_direction
SGB01949--SGB02235	SGB02235	d__Bacteria;p__Firmicutes;c__Bacilli;o__Lactobacillales;f__Lactobacillaceae;g__Lactobacillus;s__Lactobacillus johnsonii	Lactobacillus johnsonii	SGB01949	d__Bacteria;p__Firmicutes;c__Bacilli;o__Lactobacillales;f__Lactobacillaceae;g__Lactobacillus;s__Lactobacillus amylovorus	Lactobacillus amylovorus	0.5318	0.273	0.957503	9.78e-05	both_sig_same_direction
SGB02235--SGB05454	SGB02235	d__Bacteria;p__Firmicutes;c__Bacilli;o__Lactobacillales;f__Lactobacillaceae;g__Lactobacillus;s__Lactobacillus johnsonii	Lactobacillus johnsonii	SGB05454	d__Bacteria;p__Firmicutes;c__Bacilli;o__Lactobacillales;f__Lactobacillaceae;g__Ligilactobacillus;s__Ligilactobacillus animalis	Ligilactobacillus animalis	0.3476	0.0959	0.941555	0.00161	both_sig_same_direction
SGB02235--SGB05922	SGB02235	d__Bacteria;p__Firmicutes;c__Bacilli;o__Lactobacillales;f__Lactobacillaceae;g__Lactobacillus;s__Lactobacillus johnsonii	Lactobacillus johnsonii	SGB05922	d__Bacteria;p__Spirochaetota;c__Spirochaetia;o__Treponematales;f__Treponemataceae;g__Treponema_D;s__Treponema_D sp016293645	Treponema_D sp016293645	-0.3076	-0.1193	0.894131	0.0375448	both_sig_same_direction
SGB02235--SGB05265	SGB02235	d__Bacteria;p__Firmicutes;c__Bacilli;o__Lactobacillales;f__Lactobacillaceae;g__Lactobacillus;s__Lactobacillus johnsonii	Lactobacillus johnsonii	SGB05265	d__Bacteria;p__Firmicutes_A;c__Clostridia;o__Lachnospirales;f__Lachnospiraceae;g__Oliverpabstia;s__Oliverpabstia intestinalis	Oliverpabstia intestinalis	0.2684	0.0752	0.896003	0.0349262	significant_in_D120
SGB02235--SGB08238	SGB02235	d__Bacteria;p__Firmicutes;c__Bacilli;o__Lactobacillales;f__Lactobacillaceae;g__Lactobacillus;s__Lactobacillus johnsonii	Lactobacillus johnsonii	SGB08238	d__Bacteria;p__Firmicutes_A;c__Clostridia;o__Clostridiales;f__Clostridiaceae;g__Clostridium;s__	Clostridium spp.	-0.3914	-0.0697	0.964845	1.22e-05	significant_in_D120
SGB00958--SGB02235	SGB02235	d__Bacteria;p__Firmicutes;c__Bacilli;o__Lactobacillales;f__Lactobacillaceae;g__Lactobacillus;s__Lactobacillus johnsonii	Lactobacillus johnsonii	SGB00958	d__Bacteria;p__Spirochaetota;c__Spirochaetia;o__Treponematales;f__Treponemataceae;g__Treponema_D;s__	Treponema_D spp.	-0.2508	0.0752	0.962248	2.85e-05	reversal_significant_in_D120
SGB01364--SGB02235	SGB02235	d__Bacteria;p__Firmicutes;c__Bacilli;o__Lactobacillales;f__Lactobacillaceae;g__Lactobacillus;s__Lactobacillus johnsonii	Lactobacillus johnsonii	SGB01364	d__Bacteria;p__Firmicutes_A;c__Clostridia;o__Clostridiales;f__Clostridiaceae;g__Clostridium;s__Clostridium sp900543325	Clostridium sp900543325	-0.3223	-0.087	0.931949	0.00444595	both_sig_same_direction
SGB01945--SGB02235	SGB02235	d__Bacteria;p__Firmicutes;c__Bacilli;o__Lactobacillales;f__Lactobacillaceae;g__Lactobacillus;s__Lactobacillus johnsonii	Lactobacillus johnsonii	SGB01945	d__Bacteria;p__Actinobacteriota;c__Actinomycetia;o__Mycobacteriales;f__Mycobacteriaceae;g__Corynebacterium;s__Corynebacterium xerosis	Corynebacterium xerosis	-0.4209	-0.1197	0.961532	3.42e-05	both_sig_same_direction
SGB02235--SGB05688	SGB02235	d__Bacteria;p__Firmicutes;c__Bacilli;o__Lactobacillales;f__Lactobacillaceae;g__Lactobacillus;s__Lactobacillus johnsonii	Lactobacillus johnsonii	SGB05688	d__Bacteria;p__Actinobacteriota;c__Actinomycetia;o__Mycobacteriales;f__Mycobacteriaceae;g__Corynebacterium;s__Corynebacterium phoceense	Corynebacterium phoceense	-0.4272	-0.0645	0.972967	2.37e-07	significant_in_D120
SGB00906--SGB02235	SGB02235	d__Bacteria;p__Firmicutes;c__Bacilli;o__Lactobacillales;f__Lactobacillaceae;g__Lactobacillus;s__Lactobacillus johnsonii	Lactobacillus johnsonii	SGB00906	d__Bacteria;p__Firmicutes_A;c__Clostridia;o__Oscillospirales;f__Ruminococcaceae;g__Gemmiger;s__	Gemmiger spp.	0.3442	0.0882	0.94323	0.00130856	both_sig_same_direction
SGB04084--SGB06743	SGB06743	d__Bacteria;p__Firmicutes;c__Bacilli;o__Erysipelotrichales;f__Erysipelotrichaceae;g__Holdemanella;s__Holdemanella porci	Holdemanella porci	SGB04084	d__Bacteria;p__Firmicutes_A;c__Clostridia;o__Lachnospirales;f__Lachnospiraceae;g__Blautia_A;s__Blautia_A sp018919065	Blautia_A sp018919065	0.3188	0.1092	0.91475	0.0148713	both_sig_same_direction
SGB05454--SGB06743	SGB06743	d__Bacteria;p__Firmicutes;c__Bacilli;o__Erysipelotrichales;f__Erysipelotrichaceae;g__Holdemanella;s__Holdemanella porci	Holdemanella porci	SGB05454	d__Bacteria;p__Firmicutes;c__Bacilli;o__Lactobacillales;f__Lactobacillaceae;g__Ligilactobacillus;s__Ligilactobacillus animalis	Ligilactobacillus animalis	0.3135	0.0542	0.943125	0.00132423	significant_in_D120
SGB05657--SGB06743	SGB06743	d__Bacteria;p__Firmicutes;c__Bacilli;o__Erysipelotrichales;f__Erysipelotrichaceae;g__Holdemanella;s__Holdemanella porci	Holdemanella porci	SGB05657	d__Bacteria;p__Firmicutes_A;c__Clostridia;o__Lachnospirales;f__Lachnospiraceae;g__Blautia_A;s__Blautia_A sp003471165	Blautia_A sp003471165	0.4258	0.197	0.93623	0.00290831	both_sig_same_direction
SGB05625--SGB06743	SGB06743	d__Bacteria;p__Firmicutes;c__Bacilli;o__Erysipelotrichales;f__Erysipelotrichaceae;g__Holdemanella;s__Holdemanella porci	Holdemanella porci	SGB05625	d__Bacteria;p__Firmicutes;c__Bacilli;o__Lactobacillales;f__Lactobacillaceae;g__Limosilactobacillus;s__Limosilactobacillus reuteri	Limosilactobacillus reuteri	0.4277	0.1845	0.943239	0.00130856	both_sig_same_direction
SGB05658--SGB06743	SGB06743	d__Bacteria;p__Firmicutes;c__Bacilli;o__Erysipelotrichales;f__Erysipelotrichaceae;g__Holdemanella;s__Holdemanella porci	Holdemanella porci	SGB05658	d__Bacteria;p__Firmicutes_A;c__Clostridia;o__Lachnospirales;f__Lachnospiraceae;g__Blautia_A;s__Blautia_A sp000285855	Blautia_A sp000285855	0.3127	0.1202	0.899012	0.0312364	both_sig_same_direction
SGB03479--SGB05657	SGB03479	d__Bacteria;p__Firmicutes_A;c__Clostridia;o__Lachnospirales;f__Lachnospiraceae;g__CAG-95;s__CAG-95 sp018384375	CAG-95 sp018384375	SGB05657	d__Bacteria;p__Firmicutes_A;c__Clostridia;o__Lachnospirales;f__Lachnospiraceae;g__Blautia_A;s__Blautia_A sp003471165	Blautia_A sp003471165	-0.3272	-0.1464	0.887655	0.0463269	both_sig_same_direction
SGB03478--SGB05657	SGB03478	d__Bacteria;p__Firmicutes_A;c__Clostridia;o__Lachnospirales;f__Lachnospiraceae;g__CAG-95;s__	CAG-95 spp.	SGB05657	d__Bacteria;p__Firmicutes_A;c__Clostridia;o__Lachnospirales;f__Lachnospiraceae;g__Blautia_A;s__Blautia_A sp003471165	Blautia_A sp003471165	-0.32	-0.1116	0.913899	0.0156634	both_sig_same_direction
SGB01421--SGB05657	SGB01421	d__Bacteria;p__Firmicutes_A;c__Clostridia;o__Oscillospirales;f__Oscillospiraceae;g__ER4;s__ER4 sp016295615	ER4 sp016295615	SGB05657	d__Bacteria;p__Firmicutes_A;c__Clostridia;o__Lachnospirales;f__Lachnospiraceae;g__Blautia_A;s__Blautia_A sp003471165	Blautia_A sp003471165	-0.2913	-0.1079	0.886991	0.0473603	both_sig_same_direction
SGB01574--SGB05625	SGB01574	d__Bacteria;p__Actinobacteriota;c__Coriobacteriia;o__Coriobacteriales;f__Eggerthellaceae;g__;s__	f__Eggerthellaceae	SGB05625	d__Bacteria;p__Firmicutes;c__Bacilli;o__Lactobacillales;f__Lactobacillaceae;g__Limosilactobacillus;s__Limosilactobacillus reuteri	Limosilactobacillus reuteri	-0.126	0.0704	0.893236	0.0385926	reversal_significant_in_D120
SGB04084--SGB05062	SGB05062	d__Bacteria;p__Firmicutes;c__Bacilli;o__RF39;f__UBA660;g__Onthousia;s__Onthousia sp014846175	Onthousia sp014846175	SGB04084	d__Bacteria;p__Firmicutes_A;c__Clostridia;o__Lachnospirales;f__Lachnospiraceae;g__Blautia_A;s__Blautia_A sp018919065	Blautia_A sp018919065	0.2406	0.0498	0.891459	0.0408743	significant_in_D120
SGB05062--SGB05657	SGB05062	d__Bacteria;p__Firmicutes;c__Bacilli;o__RF39;f__UBA660;g__Onthousia;s__Onthousia sp014846175	Onthousia sp014846175	SGB05657	d__Bacteria;p__Firmicutes_A;c__Clostridia;o__Lachnospirales;f__Lachnospiraceae;g__Blautia_A;s__Blautia_A sp003471165	Blautia_A sp003471165	0.3211	0.0455	0.94972	0.000494755	significant_in_D120
SGB05062--SGB05658	SGB05062	d__Bacteria;p__Firmicutes;c__Bacilli;o__RF39;f__UBA660;g__Onthousia;s__Onthousia sp014846175	Onthousia sp014846175	SGB05658	d__Bacteria;p__Firmicutes_A;c__Clostridia;o__Lachnospirales;f__Lachnospiraceae;g__Blautia_A;s__Blautia_A sp000285855	Blautia_A sp000285855	0.2595	0.0492	0.911294	0.018064	significant_in_D120
SGB00904--SGB04084	SGB00904	d__Bacteria;p__Firmicutes_A;c__Clostridia;o__Oscillospirales;f__Ruminococcaceae;g__Gemmiger;s__	Gemmiger spp.	SGB04084	d__Bacteria;p__Firmicutes_A;c__Clostridia;o__Lachnospirales;f__Lachnospiraceae;g__Blautia_A;s__Blautia_A sp018919065	Blautia_A sp018919065	0.3152	0.0507	0.94533	0.000969158	significant_in_D120
SGB00904--SGB05657	SGB00904	d__Bacteria;p__Firmicutes_A;c__Clostridia;o__Oscillospirales;f__Ruminococcaceae;g__Gemmiger;s__	Gemmiger spp.	SGB05657	d__Bacteria;p__Firmicutes_A;c__Clostridia;o__Lachnospirales;f__Lachnospiraceae;g__Blautia_A;s__Blautia_A sp003471165	Blautia_A sp003471165	0.3702	0.1018	0.949424	0.000517606	both_sig_same_direction
SGB00904--SGB05625	SGB00904	d__Bacteria;p__Firmicutes_A;c__Clostridia;o__Oscillospirales;f__Ruminococcaceae;g__Gemmiger;s__	Gemmiger spp.	SGB05625	d__Bacteria;p__Firmicutes;c__Bacilli;o__Lactobacillales;f__Lactobacillaceae;g__Limosilactobacillus;s__Limosilactobacillus reuteri	Limosilactobacillus reuteri	0.3379	0.0834	0.942255	0.00148488	significant_in_D120
SGB00904--SGB05658	SGB00904	d__Bacteria;p__Firmicutes_A;c__Clostridia;o__Oscillospirales;f__Ruminococcaceae;g__Gemmiger;s__	Gemmiger spp.	SGB05658	d__Bacteria;p__Firmicutes_A;c__Clostridia;o__Lachnospirales;f__Lachnospiraceae;g__Blautia_A;s__Blautia_A sp000285855	Blautia_A sp000285855	0.3059	0.0629	0.93516	0.0032451	significant_in_D120
SGB02671--SGB05454	SGB02671	d__Bacteria;p__Firmicutes_A;c__Clostridia;o__Peptostreptococcales;f__Peptostreptococcaceae;g__Terrisporobacter;s__	Terrisporobacter spp.	SGB05454	d__Bacteria;p__Firmicutes;c__Bacilli;o__Lactobacillales;f__Lactobacillaceae;g__Ligilactobacillus;s__Ligilactobacillus animalis	Ligilactobacillus animalis	-0.4174	0.0866	0.985296	1.6e-13	reversal_both sign.
SGB02671--SGB05657	SGB02671	d__Bacteria;p__Firmicutes_A;c__Clostridia;o__Peptostreptococcales;f__Peptostreptococcaceae;g__Terrisporobacter;s__	Terrisporobacter spp.	SGB05657	d__Bacteria;p__Firmicutes_A;c__Clostridia;o__Lachnospirales;f__Lachnospiraceae;g__Blautia_A;s__Blautia_A sp003471165	Blautia_A sp003471165	-0.1841	0.1946	0.971749	5e-07	reversal_both sign.
SGB02671--SGB05625	SGB02671	d__Bacteria;p__Firmicutes_A;c__Clostridia;o__Peptostreptococcales;f__Peptostreptococcaceae;g__Terrisporobacter;s__	Terrisporobacter spp.	SGB05625	d__Bacteria;p__Firmicutes;c__Bacilli;o__Lactobacillales;f__Lactobacillaceae;g__Limosilactobacillus;s__Limosilactobacillus reuteri	Limosilactobacillus reuteri	-0.4414	0.2092	0.991186	8.42e-23	reversal_both sign.
SGB04994--SGB07341	SGB07341	d__Bacteria;p__Firmicutes;c__Bacilli;o__Staphylococcales;f__Staphylococcaceae;g__Staphylococcus;s__Staphylococcus cohnii	Staphylococcus cohnii	SGB04994	d__Bacteria;p__Firmicutes;c__Bacilli;o__Lactobacillales;f__Lactobacillaceae;g__Weissella;s__Weissella thailandensis	Weissella thailandensis	0.2693	0.0438	0.923057	0.00872335	significant_in_D120
SGB00961--SGB05625	SGB00961	d__Bacteria;p__Spirochaetota;c__Spirochaetia;o__Treponematales;f__Treponemataceae;g__Treponema_D;s__	Treponema_D spp.	SGB05625	d__Bacteria;p__Firmicutes;c__Bacilli;o__Lactobacillales;f__Lactobacillaceae;g__Limosilactobacillus;s__Limosilactobacillus reuteri	Limosilactobacillus reuteri	-0.1495	0.0607	0.90711	0.0222149	reversal_significant_in_D120
SGB03771--SGB05625	SGB03771	d__Bacteria;p__Spirochaetota;c__Spirochaetia;o__Treponematales;f__Treponemataceae;g__Treponema_D;s__	Treponema_D spp.	SGB05625	d__Bacteria;p__Firmicutes;c__Bacilli;o__Lactobacillales;f__Lactobacillaceae;g__Limosilactobacillus;s__Limosilactobacillus reuteri	Limosilactobacillus reuteri	-0.2078	0.0943	0.955505	0.000155257	reversal_both sign.
SGB02468--SGB05657	SGB02468	d__Bacteria;p__Spirochaetota;c__Spirochaetia;o__Treponematales;f__Treponemataceae;g__Treponema_D;s__Treponema_D sp016293495	Treponema_D sp016293495	SGB05657	d__Bacteria;p__Firmicutes_A;c__Clostridia;o__Lachnospirales;f__Lachnospiraceae;g__Blautia_A;s__Blautia_A sp003471165	Blautia_A sp003471165	0.1141	-0.0786	0.888966	0.0445572	reversal_significant_in_D120
SGB05625--SGB07151	SGB07151	d__Bacteria;p__Firmicutes_A;c__Clostridia;o__Clostridiales;f__Clostridiaceae;g__Clostridium;s__	Clostridium spp.	SGB05625	d__Bacteria;p__Firmicutes;c__Bacilli;o__Lactobacillales;f__Lactobacillaceae;g__Limosilactobacillus;s__Limosilactobacillus reuteri	Limosilactobacillus reuteri	-0.2445	0.0715	0.959756	5.62e-05	reversal_significant_in_D120
SGB01949--SGB02057	SGB02057	d__Bacteria;p__Firmicutes_A;c__Clostridia;o__Peptostreptococcales;f__Peptostreptococcaceae;g__Terrisporobacter;s__	Terrisporobacter spp.	SGB01949	d__Bacteria;p__Firmicutes;c__Bacilli;o__Lactobacillales;f__Lactobacillaceae;g__Lactobacillus;s__Lactobacillus amylovorus	Lactobacillus amylovorus	-0.2767	-0.0792	0.900964	0.0289841	significant_in_D120
SGB02057--SGB05454	SGB02057	d__Bacteria;p__Firmicutes_A;c__Clostridia;o__Peptostreptococcales;f__Peptostreptococcaceae;g__Terrisporobacter;s__	Terrisporobacter spp.	SGB05454	d__Bacteria;p__Firmicutes;c__Bacilli;o__Lactobacillales;f__Lactobacillaceae;g__Ligilactobacillus;s__Ligilactobacillus animalis	Ligilactobacillus animalis	-0.2261	0.0702	0.953993	0.000217071	reversal_significant_in_D120
SGB02057--SGB05657	SGB02057	d__Bacteria;p__Firmicutes_A;c__Clostridia;o__Peptostreptococcales;f__Peptostreptococcaceae;g__Terrisporobacter;s__	Terrisporobacter spp.	SGB05657	d__Bacteria;p__Firmicutes_A;c__Clostridia;o__Lachnospirales;f__Lachnospiraceae;g__Blautia_A;s__Blautia_A sp003471165	Blautia_A sp003471165	-0.1796	0.1201	0.954558	0.000191293	reversal_both sign.
SGB02057--SGB05625	SGB02057	d__Bacteria;p__Firmicutes_A;c__Clostridia;o__Peptostreptococcales;f__Peptostreptococcaceae;g__Terrisporobacter;s__	Terrisporobacter spp.	SGB05625	d__Bacteria;p__Firmicutes;c__Bacilli;o__Lactobacillales;f__Lactobacillaceae;g__Limosilactobacillus;s__Limosilactobacillus reuteri	Limosilactobacillus reuteri	-0.3547	0.1623	0.985472	1.23e-13	reversal_both sign.
SGB02658--SGB05657	SGB02658	d__Bacteria;p__Spirochaetota;c__Spirochaetia;o__Treponematales;f__Treponemataceae;g__Treponema_D;s__Treponema_D sp018385415	Treponema_D sp018385415	SGB05657	d__Bacteria;p__Firmicutes_A;c__Clostridia;o__Lachnospirales;f__Lachnospiraceae;g__Blautia_A;s__Blautia_A sp003471165	Blautia_A sp003471165	-0.2633	-0.0532	0.91135	0.018019	significant_in_D120
SGB02658--SGB05625	SGB02658	d__Bacteria;p__Spirochaetota;c__Spirochaetia;o__Treponematales;f__Treponemataceae;g__Treponema_D;s__Treponema_D sp018385415	Treponema_D sp018385415	SGB05625	d__Bacteria;p__Firmicutes;c__Bacilli;o__Lactobacillales;f__Lactobacillaceae;g__Limosilactobacillus;s__Limosilactobacillus reuteri	Limosilactobacillus reuteri	-0.2878	0.0754	0.969954	1.35e-06	reversal_significant_in_D120
SGB01950--SGB02055	SGB02055	d__Bacteria;p__Firmicutes_A;c__Clostridia;o__Peptostreptococcales;f__Peptostreptococcaceae;g__Romboutsia;s__Romboutsia timonensis	Romboutsia timonensis	SGB01950	d__Bacteria;p__Firmicutes;c__Bacilli;o__Lactobacillales;f__Lactobacillaceae;g__Lactobacillus;s__Lactobacillus amylovorus	Lactobacillus amylovorus	-0.4022	-0.1131	0.95754	9.73e-05	both_sig_same_direction
SGB02055--SGB04084	SGB02055	d__Bacteria;p__Firmicutes_A;c__Clostridia;o__Peptostreptococcales;f__Peptostreptococcaceae;g__Romboutsia;s__Romboutsia timonensis	Romboutsia timonensis	SGB04084	d__Bacteria;p__Firmicutes_A;c__Clostridia;o__Lachnospirales;f__Lachnospiraceae;g__Blautia_A;s__Blautia_A sp018919065	Blautia_A sp018919065	-0.1825	0.0626	0.932092	0.00438861	reversal_significant_in_D120
SGB01949--SGB02055	SGB02055	d__Bacteria;p__Firmicutes_A;c__Clostridia;o__Peptostreptococcales;f__Peptostreptococcaceae;g__Romboutsia;s__Romboutsia timonensis	Romboutsia timonensis	SGB01949	d__Bacteria;p__Firmicutes;c__Bacilli;o__Lactobacillales;f__Lactobacillaceae;g__Lactobacillus;s__Lactobacillus amylovorus	Lactobacillus amylovorus	-0.4208	-0.0929	0.967151	4.89e-06	both_sig_same_direction
SGB02055--SGB05454	SGB02055	d__Bacteria;p__Firmicutes_A;c__Clostridia;o__Peptostreptococcales;f__Peptostreptococcaceae;g__Romboutsia;s__Romboutsia timonensis	Romboutsia timonensis	SGB05454	d__Bacteria;p__Firmicutes;c__Bacilli;o__Lactobacillales;f__Lactobacillaceae;g__Ligilactobacillus;s__Ligilactobacillus animalis	Ligilactobacillus animalis	-0.2599	0.0856	0.966459	6.47e-06	reversal_both sign.
SGB02055--SGB05657	SGB02055	d__Bacteria;p__Firmicutes_A;c__Clostridia;o__Peptostreptococcales;f__Peptostreptococcaceae;g__Romboutsia;s__Romboutsia timonensis	Romboutsia timonensis	SGB05657	d__Bacteria;p__Firmicutes_A;c__Clostridia;o__Lachnospirales;f__Lachnospiraceae;g__Blautia_A;s__Blautia_A sp003471165	Blautia_A sp003471165	-0.2574	0.1468	0.975447	4.46e-08	reversal_both sign.
SGB02055--SGB05625	SGB02055	d__Bacteria;p__Firmicutes_A;c__Clostridia;o__Peptostreptococcales;f__Peptostreptococcaceae;g__Romboutsia;s__Romboutsia timonensis	Romboutsia timonensis	SGB05625	d__Bacteria;p__Firmicutes;c__Bacilli;o__Lactobacillales;f__Lactobacillaceae;g__Limosilactobacillus;s__Limosilactobacillus reuteri	Limosilactobacillus reuteri	-0.4705	0.2133	0.992153	1.03e-25	reversal_both sign.
SGB02055--SGB05658	SGB02055	d__Bacteria;p__Firmicutes_A;c__Clostridia;o__Peptostreptococcales;f__Peptostreptococcaceae;g__Romboutsia;s__Romboutsia timonensis	Romboutsia timonensis	SGB05658	d__Bacteria;p__Firmicutes_A;c__Clostridia;o__Lachnospirales;f__Lachnospiraceae;g__Blautia_A;s__Blautia_A sp000285855	Blautia_A sp000285855	-0.1751	0.071	0.932525	0.00419962	reversal_significant_in_D120
SGB05657--SGB09389	SGB09389	d__Bacteria;p__Firmicutes;c__Bacilli;o__RF39;f__UBA660;g__UMGS2016;s__	UMGS2016 spp.	SGB05657	d__Bacteria;p__Firmicutes_A;c__Clostridia;o__Lachnospirales;f__Lachnospiraceae;g__Blautia_A;s__Blautia_A sp003471165	Blautia_A sp003471165	0.3987	0.0566	0.968914	2.18e-06	significant_in_D120
SGB05658--SGB09389	SGB09389	d__Bacteria;p__Firmicutes;c__Bacilli;o__RF39;f__UBA660;g__UMGS2016;s__	UMGS2016 spp.	SGB05658	d__Bacteria;p__Firmicutes_A;c__Clostridia;o__Lachnospirales;f__Lachnospiraceae;g__Blautia_A;s__Blautia_A sp000285855	Blautia_A sp000285855	0.2575	0.0502	0.908657	0.0205811	significant_in_D120
SGB00823--SGB05657	SGB00823	d__Bacteria;p__Bacteroidota;c__Bacteroidia;o__Bacteroidales;f__Paludibacteraceae;g__RF16;s__RF16 sp016302585	RF16 sp016302585	SGB05657	d__Bacteria;p__Firmicutes_A;c__Clostridia;o__Lachnospirales;f__Lachnospiraceae;g__Blautia_A;s__Blautia_A sp003471165	Blautia_A sp003471165	0.2902	0.0844	0.909505	0.0197886	both_sig_same_direction
SGB02527--SGB05625	SGB02527	d__Bacteria;p__Firmicutes_A;c__Clostridia;o__Lachnospirales;f__Lachnospiraceae;g__Acetatifactor;s__Acetatifactor sp018385425	Acetatifactor sp018385425	SGB05625	d__Bacteria;p__Firmicutes;c__Bacilli;o__Lactobacillales;f__Lactobacillaceae;g__Limosilactobacillus;s__Limosilactobacillus reuteri	Limosilactobacillus reuteri	-0.3425	-0.1574	0.894324	0.0372891	both_sig_same_direction
SGB01614--SGB05625	SGB01614	d__Bacteria;p__Firmicutes;c__Bacilli;o__RF39;f__UBA660;g__UMGS995;s__	UMGS995 spp.	SGB05625	d__Bacteria;p__Firmicutes;c__Bacilli;o__Lactobacillales;f__Lactobacillaceae;g__Limosilactobacillus;s__Limosilactobacillus reuteri	Limosilactobacillus reuteri	-0.1398	0.083	0.917199	0.0127659	reversal_significant_in_D120
SGB01950--SGB04710	SGB04710	d__Bacteria;p__Firmicutes_A;c__Clostridia;o__Peptostreptococcales;f__Peptostreptococcaceae;g__Terrisporobacter;s__	Terrisporobacter spp.	SGB01950	d__Bacteria;p__Firmicutes;c__Bacilli;o__Lactobacillales;f__Lactobacillaceae;g__Lactobacillus;s__Lactobacillus amylovorus	Lactobacillus amylovorus	-0.2644	-0.0686	0.898386	0.0319161	significant_in_D120
SGB04710--SGB05625	SGB04710	d__Bacteria;p__Firmicutes_A;c__Clostridia;o__Peptostreptococcales;f__Peptostreptococcaceae;g__Terrisporobacter;s__	Terrisporobacter spp.	SGB05625	d__Bacteria;p__Firmicutes;c__Bacilli;o__Lactobacillales;f__Lactobacillaceae;g__Limosilactobacillus;s__Limosilactobacillus reuteri	Limosilactobacillus reuteri	-0.1792	0.2145	0.973929	1.28e-07	reversal_both sign.
SGB01950--SGB03083	SGB01950	d__Bacteria;p__Firmicutes;c__Bacilli;o__Lactobacillales;f__Lactobacillaceae;g__Lactobacillus;s__Lactobacillus amylovorus	Lactobacillus amylovorus	SGB03083	d__Bacteria;p__Firmicutes;c__Bacilli;o__Haloplasmatales_A;f__Turicibacteraceae;g__Turicibacter;s__Turicibacter sp001543345	Turicibacter sp001543345	-0.3241	-0.0716	0.94066	0.00177829	significant_in_D120
SGB01950--SGB05922	SGB01950	d__Bacteria;p__Firmicutes;c__Bacilli;o__Lactobacillales;f__Lactobacillaceae;g__Lactobacillus;s__Lactobacillus amylovorus	Lactobacillus amylovorus	SGB05922	d__Bacteria;p__Spirochaetota;c__Spirochaetia;o__Treponematales;f__Treponemataceae;g__Treponema_D;s__Treponema_D sp016293645	Treponema_D sp016293645	-0.2025	0.0801	0.949108	0.000548172	reversal_significant_in_D120
SGB01950--SGB02847	SGB01950	d__Bacteria;p__Firmicutes;c__Bacilli;o__Lactobacillales;f__Lactobacillaceae;g__Lactobacillus;s__Lactobacillus amylovorus	Lactobacillus amylovorus	SGB02847	d__Bacteria;p__Firmicutes;c__Bacilli;o__RF39;f__UBA660;g__CAG-302;s__	CAG-302 spp.	-0.0914	0.1522	0.930866	0.00493459	reversal_significant_in_D240
SGB01950--SGB05813	SGB01950	d__Bacteria;p__Firmicutes;c__Bacilli;o__Lactobacillales;f__Lactobacillaceae;g__Lactobacillus;s__Lactobacillus amylovorus	Lactobacillus amylovorus	SGB05813	d__Bacteria;p__Firmicutes;c__Bacilli;o__Erysipelotrichales;f__Erysipelotrichaceae;g__Floccifex;s__Floccifex porci	Floccifex porci	0.0984	-0.177	0.94613	0.00087419	reversal_significant_in_D240
SGB01950--SGB02046	SGB01950	d__Bacteria;p__Firmicutes;c__Bacilli;o__Lactobacillales;f__Lactobacillaceae;g__Lactobacillus;s__Lactobacillus amylovorus	Lactobacillus amylovorus	SGB02046	d__Bacteria;p__Firmicutes;c__Bacilli;o__Erysipelotrichales;f__Coprobacillaceae;g__Faecalibacillus;s__	Faecalibacillus spp.	0.0921	-0.1417	0.924841	0.00770574	reversal_significant_in_D240
SGB01950--SGB05625	SGB01950	d__Bacteria;p__Firmicutes;c__Bacilli;o__Lactobacillales;f__Lactobacillaceae;g__Lactobacillus;s__Lactobacillus amylovorus	Lactobacillus amylovorus	SGB05625	d__Bacteria;p__Firmicutes;c__Bacilli;o__Lactobacillales;f__Lactobacillaceae;g__Limosilactobacillus;s__Limosilactobacillus reuteri	Limosilactobacillus reuteri	0.5887	0.4369	0.903378	0.0261225	both_sig_same_direction
SGB00544--SGB01950	SGB01950	d__Bacteria;p__Firmicutes;c__Bacilli;o__Lactobacillales;f__Lactobacillaceae;g__Lactobacillus;s__Lactobacillus amylovorus	Lactobacillus amylovorus	SGB00544	d__Bacteria;p__Bacteroidota;c__Bacteroidia;o__Bacteroidales;f__F082;g__Limimorpha;s__Limimorpha sp900769945	Limimorpha sp900769945	-0.1621	0.1218	0.949229	0.000536734	reversal_both sign.
SGB00781--SGB01950	SGB01950	d__Bacteria;p__Firmicutes;c__Bacilli;o__Lactobacillales;f__Lactobacillaceae;g__Lactobacillus;s__Lactobacillus amylovorus	Lactobacillus amylovorus	SGB00781	d__Bacteria;p__Firmicutes;c__Bacilli;o__Erysipelotrichales;f__Erysipelotrichaceae;g__Bulleidia;s__Bulleidia sp016293365	Bulleidia sp016293365	0.2426	-0.0678	0.958278	8.14e-05	reversal_significant_in_D120
SGB01950--SGB01967	SGB01950	d__Bacteria;p__Firmicutes;c__Bacilli;o__Lactobacillales;f__Lactobacillaceae;g__Lactobacillus;s__Lactobacillus amylovorus	Lactobacillus amylovorus	SGB01967	d__Bacteria;p__Planctomycetota;c__Planctomycetia;o__Pirellulales;f__Thermoguttaceae;g__RUG369;s__	RUG369 spp.	-0.1582	0.1277	0.949929	0.000478753	reversal_both sign.
SGB00895--SGB04084	SGB00895	d__Bacteria;p__Firmicutes_A;c__Clostridia;o__Lachnospirales;f__Lachnospiraceae;g__UBA1712;s__UBA1712 sp018056665	UBA1712 sp018056665	SGB04084	d__Bacteria;p__Firmicutes_A;c__Clostridia;o__Lachnospirales;f__Lachnospiraceae;g__Blautia_A;s__Blautia_A sp018919065	Blautia_A sp018919065	-0.2789	-0.0881	0.894278	0.0373526	both_sig_same_direction
SGB00895--SGB01949	SGB00895	d__Bacteria;p__Firmicutes_A;c__Clostridia;o__Lachnospirales;f__Lachnospiraceae;g__UBA1712;s__UBA1712 sp018056665	UBA1712 sp018056665	SGB01949	d__Bacteria;p__Firmicutes;c__Bacilli;o__Lactobacillales;f__Lactobacillaceae;g__Lactobacillus;s__Lactobacillus amylovorus	Lactobacillus amylovorus	-0.2734	-0.0772	0.899439	0.0307459	significant_in_D120
SGB00895--SGB05657	SGB00895	d__Bacteria;p__Firmicutes_A;c__Clostridia;o__Lachnospirales;f__Lachnospiraceae;g__UBA1712;s__UBA1712 sp018056665	UBA1712 sp018056665	SGB05657	d__Bacteria;p__Firmicutes_A;c__Clostridia;o__Lachnospirales;f__Lachnospiraceae;g__Blautia_A;s__Blautia_A sp003471165	Blautia_A sp003471165	-0.3729	-0.1528	0.926576	0.00684752	both_sig_same_direction
SGB00895--SGB05658	SGB00895	d__Bacteria;p__Firmicutes_A;c__Clostridia;o__Lachnospirales;f__Lachnospiraceae;g__UBA1712;s__UBA1712 sp018056665	UBA1712 sp018056665	SGB05658	d__Bacteria;p__Firmicutes_A;c__Clostridia;o__Lachnospirales;f__Lachnospiraceae;g__Blautia_A;s__Blautia_A sp000285855	Blautia_A sp000285855	-0.2712	-0.0791	0.895056	0.0362894	significant_in_D120
SGB02370--SGB05625	SGB02370	d__Bacteria;p__Firmicutes_A;c__Clostridia;o__Peptostreptococcales;f__Peptostreptococcaceae;g__Terrisporobacter;s__	Terrisporobacter spp.	SGB05625	d__Bacteria;p__Firmicutes;c__Bacilli;o__Lactobacillales;f__Lactobacillaceae;g__Limosilactobacillus;s__Limosilactobacillus reuteri	Limosilactobacillus reuteri	-0.1819	0.1308	0.958294	8.12e-05	reversal_both sign.
SGB03238--SGB04084	SGB03238	d__Bacteria;p__Firmicutes_A;c__Clostridia;o__TANB77;f__CAG-508;g__CAG-245;s__	CAG-245 spp.	SGB04084	d__Bacteria;p__Firmicutes_A;c__Clostridia;o__Lachnospirales;f__Lachnospiraceae;g__Blautia_A;s__Blautia_A sp018919065	Blautia_A sp018919065	0.2598	0.043	0.91642	0.013375	significant_in_D120
SGB03238--SGB05657	SGB03238	d__Bacteria;p__Firmicutes_A;c__Clostridia;o__TANB77;f__CAG-508;g__CAG-245;s__	CAG-245 spp.	SGB05657	d__Bacteria;p__Firmicutes_A;c__Clostridia;o__Lachnospirales;f__Lachnospiraceae;g__Blautia_A;s__Blautia_A sp003471165	Blautia_A sp003471165	0.4048	0.0733	0.967234	4.72e-06	significant_in_D120
SGB03238--SGB05625	SGB03238	d__Bacteria;p__Firmicutes_A;c__Clostridia;o__TANB77;f__CAG-508;g__CAG-245;s__	CAG-245 spp.	SGB05625	d__Bacteria;p__Firmicutes;c__Bacilli;o__Lactobacillales;f__Lactobacillaceae;g__Limosilactobacillus;s__Limosilactobacillus reuteri	Limosilactobacillus reuteri	0.3268	0.0651	0.944724	0.00106339	significant_in_D120
SGB03238--SGB05658	SGB03238	d__Bacteria;p__Firmicutes_A;c__Clostridia;o__TANB77;f__CAG-508;g__CAG-245;s__	CAG-245 spp.	SGB05658	d__Bacteria;p__Firmicutes_A;c__Clostridia;o__Lachnospirales;f__Lachnospiraceae;g__Blautia_A;s__Blautia_A sp000285855	Blautia_A sp000285855	0.2458	0.0548	0.892027	0.0401251	significant_in_D120
SGB00896--SGB05625	SGB00896	d__Bacteria;p__Firmicutes_A;c__Clostridia;o__Lachnospirales;f__Lachnospiraceae;g__UBA1712;s__UBA1712 sp900766815	UBA1712 sp900766815	SGB05625	d__Bacteria;p__Firmicutes;c__Bacilli;o__Lactobacillales;f__Lactobacillaceae;g__Limosilactobacillus;s__Limosilactobacillus reuteri	Limosilactobacillus reuteri	0.1137	-0.1548	0.943158	0.0013189	reversal_both sign.
SGB02625--SGB05657	SGB02625	d__Bacteria;p__Firmicutes_A;c__Clostridia;o__Clostridiales;f__Clostridiaceae;g__Clostridium;s__Clostridium sp000435835	Clostridium sp000435835	SGB05657	d__Bacteria;p__Firmicutes_A;c__Clostridia;o__Lachnospirales;f__Lachnospiraceae;g__Blautia_A;s__Blautia_A sp003471165	Blautia_A sp003471165	-0.107	0.186	0.95249	0.000296938	reversal_both sign.
SGB02625--SGB05625	SGB02625	d__Bacteria;p__Firmicutes_A;c__Clostridia;o__Clostridiales;f__Clostridiaceae;g__Clostridium;s__Clostridium sp000435835	Clostridium sp000435835	SGB05625	d__Bacteria;p__Firmicutes;c__Bacilli;o__Lactobacillales;f__Lactobacillaceae;g__Limosilactobacillus;s__Limosilactobacillus reuteri	Limosilactobacillus reuteri	-0.3208	0.2241	0.986786	5.75e-15	reversal_both sign.
SGB02625--SGB05658	SGB02625	d__Bacteria;p__Firmicutes_A;c__Clostridia;o__Clostridiales;f__Clostridiaceae;g__Clostridium;s__Clostridium sp000435835	Clostridium sp000435835	SGB05658	d__Bacteria;p__Firmicutes_A;c__Clostridia;o__Lachnospirales;f__Lachnospiraceae;g__Blautia_A;s__Blautia_A sp000285855	Blautia_A sp000285855	-0.1011	0.0975	0.89544	0.0357254	reversal_significant_in_D240
SGB01678--SGB05454	SGB01678	d__Bacteria;p__Firmicutes_A;c__Clostridia;o__Christensenellales;f__CAG-138;g__SFDB01;s__SFDB01 sp004558825	SFDB01 sp004558825	SGB05454	d__Bacteria;p__Firmicutes;c__Bacilli;o__Lactobacillales;f__Lactobacillaceae;g__Ligilactobacillus;s__Ligilactobacillus animalis	Ligilactobacillus animalis	-0.3066	-0.1	0.911393	0.0179782	both_sig_same_direction
SGB01658--SGB05657	SGB01658	d__Bacteria;p__Firmicutes_A;c__Clostridia;o__Peptostreptococcales;f__Anaerovoracaceae;g__Copromorpha;s__	Copromorpha spp.	SGB05657	d__Bacteria;p__Firmicutes_A;c__Clostridia;o__Lachnospirales;f__Lachnospiraceae;g__Blautia_A;s__Blautia_A sp003471165	Blautia_A sp003471165	-0.2058	0.0733	0.947876	0.000669059	reversal_significant_in_D120
SGB01584--SGB04084	SGB04084	d__Bacteria;p__Firmicutes_A;c__Clostridia;o__Lachnospirales;f__Lachnospiraceae;g__Blautia_A;s__Blautia_A sp018919065	Blautia_A sp018919065	SGB01584	d__Bacteria;p__Firmicutes;c__Bacilli;o__RF39;f__UBA660;g__Onthousia;s__Onthousia sp000438295	Onthousia sp000438295	0.2671	0.0449	0.920704	0.0102145	significant_in_D120
SGB04084--SGB05861	SGB04084	d__Bacteria;p__Firmicutes_A;c__Clostridia;o__Lachnospirales;f__Lachnospiraceae;g__Blautia_A;s__Blautia_A sp018919065	Blautia_A sp018919065	SGB05861	d__Bacteria;p__Firmicutes_A;c__Clostridia;o__Peptostreptococcales;f__Anaerovoracaceae;g__VUNA01;s__VUNA01 sp002299625	VUNA01 sp002299625	0.3272	0.0853	0.935745	0.00305474	both_sig_same_direction
SGB04084--SGB05265	SGB04084	d__Bacteria;p__Firmicutes_A;c__Clostridia;o__Lachnospirales;f__Lachnospiraceae;g__Blautia_A;s__Blautia_A sp018919065	Blautia_A sp018919065	SGB05265	d__Bacteria;p__Firmicutes_A;c__Clostridia;o__Lachnospirales;f__Lachnospiraceae;g__Oliverpabstia;s__Oliverpabstia intestinalis	Oliverpabstia intestinalis	0.3186	0.1162	0.908806	0.0204225	both_sig_same_direction
SGB04084--SGB04284	SGB04084	d__Bacteria;p__Firmicutes_A;c__Clostridia;o__Lachnospirales;f__Lachnospiraceae;g__Blautia_A;s__Blautia_A sp018919065	Blautia_A sp018919065	SGB04284	d__Bacteria;p__Firmicutes_A;c__Clostridia;o__Oscillospirales;f__Ruminococcaceae;g__Gemmiger;s__Gemmiger variabilis_B	Gemmiger variabilis_B	0.2963	0.057	0.932717	0.00411493	significant_in_D120
SGB00958--SGB04084	SGB04084	d__Bacteria;p__Firmicutes_A;c__Clostridia;o__Lachnospirales;f__Lachnospiraceae;g__Blautia_A;s__Blautia_A sp018919065	Blautia_A sp018919065	SGB00958	d__Bacteria;p__Spirochaetota;c__Spirochaetia;o__Treponematales;f__Treponemataceae;g__Treponema_D;s__	Treponema_D spp.	-0.265	-0.0497	0.915566	0.0141116	significant_in_D120
SGB04084--SGB05657	SGB04084	d__Bacteria;p__Firmicutes_A;c__Clostridia;o__Lachnospirales;f__Lachnospiraceae;g__Blautia_A;s__Blautia_A sp018919065	Blautia_A sp018919065	SGB05657	d__Bacteria;p__Firmicutes_A;c__Clostridia;o__Lachnospirales;f__Lachnospiraceae;g__Blautia_A;s__Blautia_A sp003471165	Blautia_A sp003471165	0.3515	0.1115	0.936251	0.00290489	both_sig_same_direction
SGB01364--SGB04084	SGB04084	d__Bacteria;p__Firmicutes_A;c__Clostridia;o__Lachnospirales;f__Lachnospiraceae;g__Blautia_A;s__Blautia_A sp018919065	Blautia_A sp018919065	SGB01364	d__Bacteria;p__Firmicutes_A;c__Clostridia;o__Clostridiales;f__Clostridiaceae;g__Clostridium;s__Clostridium sp900543325	Clostridium sp900543325	-0.1801	0.0469	0.920851	0.0101344	reversal_significant_in_D120
SGB04084--SGB04145	SGB04084	d__Bacteria;p__Firmicutes_A;c__Clostridia;o__Lachnospirales;f__Lachnospiraceae;g__Blautia_A;s__Blautia_A sp018919065	Blautia_A sp018919065	SGB04145	d__Bacteria;p__Firmicutes_A;c__Clostridia;o__Lachnospirales;f__Lachnospiraceae;g__KM106-2;s__	KM106-2 spp.	-0.1523	0.0443	0.893918	0.0377394	reversal_significant_in_D120
SGB01103--SGB04084	SGB04084	d__Bacteria;p__Firmicutes_A;c__Clostridia;o__Lachnospirales;f__Lachnospiraceae;g__Blautia_A;s__Blautia_A sp018919065	Blautia_A sp018919065	SGB01103	d__Bacteria;p__Bacteroidota;c__Bacteroidia;o__Bacteroidales;f__Bacteroidaceae;g__Prevotella;s__	Prevotella spp.	-0.308	-0.085	0.923616	0.00841427	both_sig_same_direction
SGB04084--SGB04162	SGB04084	d__Bacteria;p__Firmicutes_A;c__Clostridia;o__Lachnospirales;f__Lachnospiraceae;g__Blautia_A;s__Blautia_A sp018919065	Blautia_A sp018919065	SGB04162	d__Bacteria;p__Firmicutes_A;c__Clostridia;o__Lachnospirales;f__Lachnospiraceae;g__Oliverpabstia;s__	Oliverpabstia spp.	0.2805	0.0813	0.902876	0.0266409	significant_in_D120
SGB00781--SGB04084	SGB04084	d__Bacteria;p__Firmicutes_A;c__Clostridia;o__Lachnospirales;f__Lachnospiraceae;g__Blautia_A;s__Blautia_A sp018919065	Blautia_A sp018919065	SGB00781	d__Bacteria;p__Firmicutes;c__Bacilli;o__Erysipelotrichales;f__Erysipelotrichaceae;g__Bulleidia;s__Bulleidia sp016293365	Bulleidia sp016293365	0.2884	0.0876	0.904956	0.0243437	both_sig_same_direction
SGB04084--SGB05658	SGB04084	d__Bacteria;p__Firmicutes_A;c__Clostridia;o__Lachnospirales;f__Lachnospiraceae;g__Blautia_A;s__Blautia_A sp018919065	Blautia_A sp018919065	SGB05658	d__Bacteria;p__Firmicutes_A;c__Clostridia;o__Lachnospirales;f__Lachnospiraceae;g__Blautia_A;s__Blautia_A sp000285855	Blautia_A sp000285855	0.3308	0.0877	0.936556	0.0028124	both_sig_same_direction
SGB05339--SGB05657	SGB05339	d__Bacteria;p__Firmicutes;c__Bacilli;o__RF39;f__UBA660;g__UBA3789;s__UBA3789 sp900543055	UBA3789 sp900543055	SGB05657	d__Bacteria;p__Firmicutes_A;c__Clostridia;o__Lachnospirales;f__Lachnospiraceae;g__Blautia_A;s__Blautia_A sp003471165	Blautia_A sp003471165	0.2951	0.0896	0.909606	0.0197087	both_sig_same_direction
SGB05339--SGB05625	SGB05339	d__Bacteria;p__Firmicutes;c__Bacilli;o__RF39;f__UBA660;g__UBA3789;s__UBA3789 sp900543055	UBA3789 sp900543055	SGB05625	d__Bacteria;p__Firmicutes;c__Bacilli;o__Lactobacillales;f__Lactobacillaceae;g__Limosilactobacillus;s__Limosilactobacillus reuteri	Limosilactobacillus reuteri	0.3444	0.1269	0.922529	0.00907947	both_sig_same_direction
SGB01615--SGB05625	SGB01615	d__Bacteria;p__Firmicutes;c__Bacilli;o__RF39;f__UBA660;g__UMGS995;s__	UMGS995 spp.	SGB05625	d__Bacteria;p__Firmicutes;c__Bacilli;o__Lactobacillales;f__Lactobacillaceae;g__Limosilactobacillus;s__Limosilactobacillus reuteri	Limosilactobacillus reuteri	-0.068	0.1321	0.897226	0.0334594	reversal_significant_in_D240
SGB02056--SGB05657	SGB02056	d__Bacteria;p__Firmicutes_A;c__Clostridia;o__Peptostreptococcales;f__Peptostreptococcaceae;g__Romboutsia;s__	Romboutsia spp.	SGB05657	d__Bacteria;p__Firmicutes_A;c__Clostridia;o__Lachnospirales;f__Lachnospiraceae;g__Blautia_A;s__Blautia_A sp003471165	Blautia_A sp003471165	-0.1167	0.0779	0.891151	0.0413186	reversal_significant_in_D120
SGB02056--SGB05625	SGB02056	d__Bacteria;p__Firmicutes_A;c__Clostridia;o__Peptostreptococcales;f__Peptostreptococcaceae;g__Romboutsia;s__	Romboutsia spp.	SGB05625	d__Bacteria;p__Firmicutes;c__Bacilli;o__Lactobacillales;f__Lactobacillaceae;g__Limosilactobacillus;s__Limosilactobacillus reuteri	Limosilactobacillus reuteri	-0.2167	0.1032	0.960395	4.7e-05	reversal_both sign.
SGB02369--SGB05454	SGB02369	d__Bacteria;p__Firmicutes_A;c__Clostridia;o__Peptostreptococcales;f__Peptostreptococcaceae;g__Terrisporobacter;s__	Terrisporobacter spp.	SGB05454	d__Bacteria;p__Firmicutes;c__Bacilli;o__Lactobacillales;f__Lactobacillaceae;g__Ligilactobacillus;s__Ligilactobacillus animalis	Ligilactobacillus animalis	-0.0892	0.1202	0.906062	0.0233493	reversal_significant_in_D240
SGB02369--SGB05625	SGB02369	d__Bacteria;p__Firmicutes_A;c__Clostridia;o__Peptostreptococcales;f__Peptostreptococcaceae;g__Terrisporobacter;s__	Terrisporobacter spp.	SGB05625	d__Bacteria;p__Firmicutes;c__Bacilli;o__Lactobacillales;f__Lactobacillaceae;g__Limosilactobacillus;s__Limosilactobacillus reuteri	Limosilactobacillus reuteri	-0.2431	0.2142	0.980853	2.27e-10	reversal_both sign.
SGB01584--SGB05657	SGB01584	d__Bacteria;p__Firmicutes;c__Bacilli;o__RF39;f__UBA660;g__Onthousia;s__Onthousia sp000438295	Onthousia sp000438295	SGB05657	d__Bacteria;p__Firmicutes_A;c__Clostridia;o__Lachnospirales;f__Lachnospiraceae;g__Blautia_A;s__Blautia_A sp003471165	Blautia_A sp003471165	0.3209	0.0654	0.941835	0.00155402	significant_in_D120
SGB01584--SGB05658	SGB01584	d__Bacteria;p__Firmicutes;c__Bacilli;o__RF39;f__UBA660;g__Onthousia;s__Onthousia sp000438295	Onthousia sp000438295	SGB05658	d__Bacteria;p__Firmicutes_A;c__Clostridia;o__Lachnospirales;f__Lachnospiraceae;g__Blautia_A;s__Blautia_A sp000285855	Blautia_A sp000285855	0.2836	0.0562	0.92504	0.00760706	significant_in_D120
SGB05454--SGB06462	SGB06462	d__Bacteria;p__Firmicutes_A;c__Clostridia;o__Christensenellales;f__CAG-138;g__Phil1;s__Phil1 sp004558525	Phil1 sp004558525	SGB05454	d__Bacteria;p__Firmicutes;c__Bacilli;o__Lactobacillales;f__Lactobacillaceae;g__Ligilactobacillus;s__Ligilactobacillus animalis	Ligilactobacillus animalis	-0.3626	-0.1386	0.928154	0.00608843	both_sig_same_direction
SGB03083--SGB03705	SGB03705	d__Bacteria;p__Firmicutes;c__Bacilli;o__Lactobacillales;f__Lactobacillaceae;g__Limosilactobacillus;s__Limosilactobacillus coleohominis	Limosilactobacillus coleohominis	SGB03083	d__Bacteria;p__Firmicutes;c__Bacilli;o__Haloplasmatales_A;f__Turicibacteraceae;g__Turicibacter;s__Turicibacter sp001543345	Turicibacter sp001543345	-0.1642	0.0656	0.922467	0.00912304	reversal_significant_in_D120
SGB03705--SGB08238	SGB03705	d__Bacteria;p__Firmicutes;c__Bacilli;o__Lactobacillales;f__Lactobacillaceae;g__Limosilactobacillus;s__Limosilactobacillus coleohominis	Limosilactobacillus coleohominis	SGB08238	d__Bacteria;p__Firmicutes_A;c__Clostridia;o__Clostridiales;f__Clostridiaceae;g__Clostridium;s__	Clostridium spp.	-0.1322	0.0775	0.90643	0.0229594	reversal_significant_in_D120
SGB01364--SGB05717	SGB05717	d__Bacteria;p__Actinobacteriota;c__Actinomycetia;o__Actinomycetales;f__Bifidobacteriaceae;g__Bifidobacterium;s__Bifidobacterium pseudolongum	Bifidobacterium pseudolongum	SGB01364	d__Bacteria;p__Firmicutes_A;c__Clostridia;o__Clostridiales;f__Clostridiaceae;g__Clostridium;s__Clostridium sp900543325	Clostridium sp900543325	0.0783	0.27	0.894538	0.0369963	significant_in_D240
SGB05625--SGB05717	SGB05717	d__Bacteria;p__Actinobacteriota;c__Actinomycetia;o__Actinomycetales;f__Bifidobacteriaceae;g__Bifidobacterium;s__Bifidobacterium pseudolongum	Bifidobacterium pseudolongum	SGB05625	d__Bacteria;p__Firmicutes;c__Bacilli;o__Lactobacillales;f__Lactobacillaceae;g__Limosilactobacillus;s__Limosilactobacillus reuteri	Limosilactobacillus reuteri	-0.0727	0.1696	0.930318	0.00513552	reversal_significant_in_D240
SGB05717--SGB09287	SGB05717	d__Bacteria;p__Actinobacteriota;c__Actinomycetia;o__Actinomycetales;f__Bifidobacteriaceae;g__Bifidobacterium;s__Bifidobacterium pseudolongum	Bifidobacterium pseudolongum	SGB09287	d__Bacteria;p__Firmicutes;c__Bacilli;o__Lactobacillales;f__Streptococcaceae;g__Streptococcus;s__Streptococcus alactolyticus	Streptococcus alactolyticus	0.0779	0.3012	0.923387	0.00854275	significant_in_D240
SGB03083--SGB05454	SGB03083	d__Bacteria;p__Firmicutes;c__Bacilli;o__Haloplasmatales_A;f__Turicibacteraceae;g__Turicibacter;s__Turicibacter sp001543345	Turicibacter sp001543345	SGB05454	d__Bacteria;p__Firmicutes;c__Bacilli;o__Lactobacillales;f__Lactobacillaceae;g__Ligilactobacillus;s__Ligilactobacillus animalis	Ligilactobacillus animalis	-0.269	0.0872	0.968531	2.63e-06	reversal_both sign.
SGB03083--SGB05657	SGB03083	d__Bacteria;p__Firmicutes;c__Bacilli;o__Haloplasmatales_A;f__Turicibacteraceae;g__Turicibacter;s__Turicibacter sp001543345	Turicibacter sp001543345	SGB05657	d__Bacteria;p__Firmicutes_A;c__Clostridia;o__Lachnospirales;f__Lachnospiraceae;g__Blautia_A;s__Blautia_A sp003471165	Blautia_A sp003471165	-0.1438	0.1715	0.958951	6.92e-05	reversal_both sign.
SGB03083--SGB05625	SGB03083	d__Bacteria;p__Firmicutes;c__Bacilli;o__Haloplasmatales_A;f__Turicibacteraceae;g__Turicibacter;s__Turicibacter sp001543345	Turicibacter sp001543345	SGB05625	d__Bacteria;p__Firmicutes;c__Bacilli;o__Lactobacillales;f__Lactobacillaceae;g__Limosilactobacillus;s__Limosilactobacillus reuteri	Limosilactobacillus reuteri	-0.4739	0.2569	0.993139	1.68e-29	reversal_both sign.
SGB02782--SGB05625	SGB02782	d__Bacteria;p__Firmicutes;c__Bacilli;o__Erysipelotrichales;f__Erysipelotrichaceae;g__;s__	f__Erysipelotrichaceae	SGB05625	d__Bacteria;p__Firmicutes;c__Bacilli;o__Lactobacillales;f__Lactobacillaceae;g__Limosilactobacillus;s__Limosilactobacillus reuteri	Limosilactobacillus reuteri	-0.0803	-0.2895	0.912282	0.0171683	significant_in_D240
SGB01949--SGB04869	SGB01949	d__Bacteria;p__Firmicutes;c__Bacilli;o__Lactobacillales;f__Lactobacillaceae;g__Lactobacillus;s__Lactobacillus amylovorus	Lactobacillus amylovorus	SGB04869	d__Bacteria;p__Firmicutes_A;c__Clostridia;o__Peptostreptococcales;f__Anaerovoracaceae;g__RUG099;s__	RUG099 spp.	-0.16	0.0626	0.917314	0.0126975	reversal_significant_in_D120
SGB01949--SGB05922	SGB01949	d__Bacteria;p__Firmicutes;c__Bacilli;o__Lactobacillales;f__Lactobacillaceae;g__Lactobacillus;s__Lactobacillus amylovorus	Lactobacillus amylovorus	SGB05922	d__Bacteria;p__Spirochaetota;c__Spirochaetia;o__Treponematales;f__Treponemataceae;g__Treponema_D;s__Treponema_D sp016293645	Treponema_D sp016293645	-0.2156	0.1181	0.963595	1.89e-05	reversal_both sign.
SGB01949--SGB05813	SGB01949	d__Bacteria;p__Firmicutes;c__Bacilli;o__Lactobacillales;f__Lactobacillaceae;g__Lactobacillus;s__Lactobacillus amylovorus	Lactobacillus amylovorus	SGB05813	d__Bacteria;p__Firmicutes;c__Bacilli;o__Erysipelotrichales;f__Erysipelotrichaceae;g__Floccifex;s__Floccifex porci	Floccifex porci	0.1122	-0.2043	0.959431	6.15e-05	reversal_both sign.
SGB01949--SGB08238	SGB01949	d__Bacteria;p__Firmicutes;c__Bacilli;o__Lactobacillales;f__Lactobacillaceae;g__Lactobacillus;s__Lactobacillus amylovorus	Lactobacillus amylovorus	SGB08238	d__Bacteria;p__Firmicutes_A;c__Clostridia;o__Clostridiales;f__Clostridiaceae;g__Clostridium;s__	Clostridium spp.	-0.2227	0.0767	0.954885	0.000178932	reversal_significant_in_D120
SGB01949--SGB02046	SGB01949	d__Bacteria;p__Firmicutes;c__Bacilli;o__Lactobacillales;f__Lactobacillaceae;g__Lactobacillus;s__Lactobacillus amylovorus	Lactobacillus amylovorus	SGB02046	d__Bacteria;p__Firmicutes;c__Bacilli;o__Erysipelotrichales;f__Coprobacillaceae;g__Faecalibacillus;s__	Faecalibacillus spp.	0.0831	-0.1829	0.942318	0.00147407	reversal_significant_in_D240
SGB01949--SGB05625	SGB01949	d__Bacteria;p__Firmicutes;c__Bacilli;o__Lactobacillales;f__Lactobacillaceae;g__Lactobacillus;s__Lactobacillus amylovorus	Lactobacillus amylovorus	SGB05625	d__Bacteria;p__Firmicutes;c__Bacilli;o__Lactobacillales;f__Lactobacillaceae;g__Limosilactobacillus;s__Limosilactobacillus reuteri	Limosilactobacillus reuteri	0.6524	0.5034	0.918444	0.0118571	both_sig_same_direction
SGB01949--SGB02237	SGB01949	d__Bacteria;p__Firmicutes;c__Bacilli;o__Lactobacillales;f__Lactobacillaceae;g__Lactobacillus;s__Lactobacillus amylovorus	Lactobacillus amylovorus	SGB02237	d__Bacteria;p__Firmicutes;c__Bacilli;o__Lactobacillales;f__Lactobacillaceae;g__Lactobacillus;s__Lactobacillus sp910589675	Lactobacillus sp910589675	0.5765	0.4045	0.920271	0.0105025	both_sig_same_direction
SGB01433--SGB01949	SGB01949	d__Bacteria;p__Firmicutes;c__Bacilli;o__Lactobacillales;f__Lactobacillaceae;g__Lactobacillus;s__Lactobacillus amylovorus	Lactobacillus amylovorus	SGB01433	d__Bacteria;p__Firmicutes_A;c__Clostridia;o__Peptostreptococcales;f__Anaerovoracaceae;g__RUG099;s__	RUG099 spp.	-0.241	0.0862	0.962393	2.74e-05	reversal_both sign.
SGB01613--SGB01949	SGB01949	d__Bacteria;p__Firmicutes;c__Bacilli;o__Lactobacillales;f__Lactobacillaceae;g__Lactobacillus;s__Lactobacillus amylovorus	Lactobacillus amylovorus	SGB01613	d__Bacteria;p__Firmicutes;c__Bacilli;o__RF39;f__UBA660;g__CAG-302;s__	CAG-302 spp.	-0.1122	0.0866	0.895686	0.0353923	reversal_both sign.
SGB00544--SGB01949	SGB01949	d__Bacteria;p__Firmicutes;c__Bacilli;o__Lactobacillales;f__Lactobacillaceae;g__Lactobacillus;s__Lactobacillus amylovorus	Lactobacillus amylovorus	SGB00544	d__Bacteria;p__Bacteroidota;c__Bacteroidia;o__Bacteroidales;f__F082;g__Limimorpha;s__Limimorpha sp900769945	Limimorpha sp900769945	-0.1608	0.1517	0.958185	8.3e-05	reversal_both sign.
SGB00781--SGB01949	SGB01949	d__Bacteria;p__Firmicutes;c__Bacilli;o__Lactobacillales;f__Lactobacillaceae;g__Lactobacillus;s__Lactobacillus amylovorus	Lactobacillus amylovorus	SGB00781	d__Bacteria;p__Firmicutes;c__Bacilli;o__Erysipelotrichales;f__Erysipelotrichaceae;g__Bulleidia;s__Bulleidia sp016293365	Bulleidia sp016293365	0.2568	-0.0904	0.966746	5.82e-06	reversal_both sign.
SGB01949--SGB01967	SGB01949	d__Bacteria;p__Firmicutes;c__Bacilli;o__Lactobacillales;f__Lactobacillaceae;g__Lactobacillus;s__Lactobacillus amylovorus	Lactobacillus amylovorus	SGB01967	d__Bacteria;p__Planctomycetota;c__Planctomycetia;o__Pirellulales;f__Thermoguttaceae;g__RUG369;s__	RUG369 spp.	-0.161	0.17	0.962804	2.42e-05	reversal_both sign.
SGB01949--SGB04240	SGB01949	d__Bacteria;p__Firmicutes;c__Bacilli;o__Lactobacillales;f__Lactobacillaceae;g__Lactobacillus;s__Lactobacillus amylovorus	Lactobacillus amylovorus	SGB04240	d__Bacteria;p__Firmicutes_A;c__Clostridia;o__Lachnospirales;f__Lachnospiraceae;g__CAG-791;s__CAG-791 sp000431495	CAG-791 sp000431495	0.1418	-0.0491	0.88727	0.0469672	reversal_significant_in_D120
SGB04869--SGB05657	SGB04869	d__Bacteria;p__Firmicutes_A;c__Clostridia;o__Peptostreptococcales;f__Anaerovoracaceae;g__RUG099;s__	RUG099 spp.	SGB05657	d__Bacteria;p__Firmicutes_A;c__Clostridia;o__Lachnospirales;f__Lachnospiraceae;g__Blautia_A;s__Blautia_A sp003471165	Blautia_A sp003471165	-0.1323	0.0679	0.897332	0.033321	reversal_significant_in_D120
SGB05657--SGB05861	SGB05861	d__Bacteria;p__Firmicutes_A;c__Clostridia;o__Peptostreptococcales;f__Anaerovoracaceae;g__VUNA01;s__VUNA01 sp002299625	VUNA01 sp002299625	SGB05657	d__Bacteria;p__Firmicutes_A;c__Clostridia;o__Lachnospirales;f__Lachnospiraceae;g__Blautia_A;s__Blautia_A sp003471165	Blautia_A sp003471165	0.4273	0.1707	0.948602	0.000598363	both_sig_same_direction
SGB05658--SGB05861	SGB05861	d__Bacteria;p__Firmicutes_A;c__Clostridia;o__Peptostreptococcales;f__Anaerovoracaceae;g__VUNA01;s__VUNA01 sp002299625	VUNA01 sp002299625	SGB05658	d__Bacteria;p__Firmicutes_A;c__Clostridia;o__Lachnospirales;f__Lachnospiraceae;g__Blautia_A;s__Blautia_A sp000285855	Blautia_A sp000285855	0.3247	0.12	0.911277	0.0180736	both_sig_same_direction
SGB05454--SGB05922	SGB05454	d__Bacteria;p__Firmicutes;c__Bacilli;o__Lactobacillales;f__Lactobacillaceae;g__Ligilactobacillus;s__Ligilactobacillus animalis	Ligilactobacillus animalis	SGB05922	d__Bacteria;p__Spirochaetota;c__Spirochaetia;o__Treponematales;f__Treponemataceae;g__Treponema_D;s__Treponema_D sp016293645	Treponema_D sp016293645	-0.3422	-0.0525	0.955089	0.000171221	significant_in_D120
SGB01860--SGB05454	SGB05454	d__Bacteria;p__Firmicutes;c__Bacilli;o__Lactobacillales;f__Lactobacillaceae;g__Ligilactobacillus;s__Ligilactobacillus animalis	Ligilactobacillus animalis	SGB01860	d__Bacteria;p__Spirochaetota;c__Spirochaetia;o__Treponematales;f__Treponemataceae;g__Treponema_D;s__Treponema_D sp018384055	Treponema_D sp018384055	-0.2637	-0.0755	0.890191	0.0427565	significant_in_D120
SGB05454--SGB08238	SGB05454	d__Bacteria;p__Firmicutes;c__Bacilli;o__Lactobacillales;f__Lactobacillaceae;g__Ligilactobacillus;s__Ligilactobacillus animalis	Ligilactobacillus animalis	SGB08238	d__Bacteria;p__Firmicutes_A;c__Clostridia;o__Clostridiales;f__Clostridiaceae;g__Clostridium;s__	Clostridium spp.	-0.2597	0.067	0.962537	2.63e-05	reversal_significant_in_D120
SGB05454--SGB08136	SGB05454	d__Bacteria;p__Firmicutes;c__Bacilli;o__Lactobacillales;f__Lactobacillaceae;g__Ligilactobacillus;s__Ligilactobacillus animalis	Ligilactobacillus animalis	SGB08136	d__Bacteria;p__Firmicutes_A;c__Clostridia;o__Clostridiales;f__Clostridiaceae;g__Clostridium;s__	Clostridium spp.	-0.1972	0.0552	0.936194	0.00291414	reversal_significant_in_D120
SGB05454--SGB08239	SGB05454	d__Bacteria;p__Firmicutes;c__Bacilli;o__Lactobacillales;f__Lactobacillaceae;g__Ligilactobacillus;s__Ligilactobacillus animalis	Ligilactobacillus animalis	SGB08239	d__Bacteria;p__Firmicutes_A;c__Clostridia;o__Clostridiales;f__Clostridiaceae;g__Clostridium;s__	Clostridium spp.	-0.2063	0.0563	0.941179	0.00168303	reversal_significant_in_D120
SGB01489--SGB05454	SGB05454	d__Bacteria;p__Firmicutes;c__Bacilli;o__Lactobacillales;f__Lactobacillaceae;g__Ligilactobacillus;s__Ligilactobacillus animalis	Ligilactobacillus animalis	SGB01489	d__Bacteria;p__Firmicutes;c__Bacilli;o__RF39;f__UBA660;g__UBA6448;s__	UBA6448 spp.	-0.2539	-0.0652	0.890019	0.0429811	significant_in_D120
SGB01428--SGB05454	SGB05454	d__Bacteria;p__Firmicutes;c__Bacilli;o__Lactobacillales;f__Lactobacillaceae;g__Ligilactobacillus;s__Ligilactobacillus animalis	Ligilactobacillus animalis	SGB01428	d__Bacteria;p__Firmicutes_A;c__Clostridia;o__Christensenellales;f__CAG-138;g__PeH17;s__PeH17 sp004556165	PeH17 sp004556165	-0.3641	-0.1189	0.939587	0.00201441	both_sig_same_direction
SGB04995--SGB05454	SGB05454	d__Bacteria;p__Firmicutes;c__Bacilli;o__Lactobacillales;f__Lactobacillaceae;g__Ligilactobacillus;s__Ligilactobacillus animalis	Ligilactobacillus animalis	SGB04995	d__Bacteria;p__Firmicutes_A;c__Clostridia;o__Clostridiales;f__Clostridiaceae;g__Clostridium;s__	Clostridium spp.	-0.2054	0.0579	0.941473	0.00162401	reversal_significant_in_D120
SGB01945--SGB05454	SGB05454	d__Bacteria;p__Firmicutes;c__Bacilli;o__Lactobacillales;f__Lactobacillaceae;g__Ligilactobacillus;s__Ligilactobacillus animalis	Ligilactobacillus animalis	SGB01945	d__Bacteria;p__Actinobacteriota;c__Actinomycetia;o__Mycobacteriales;f__Mycobacteriaceae;g__Corynebacterium;s__Corynebacterium xerosis	Corynebacterium xerosis	-0.4539	0.051	0.985797	6.36e-14	reversal_significant_in_D120
SGB02098--SGB05454	SGB05454	d__Bacteria;p__Firmicutes;c__Bacilli;o__Lactobacillales;f__Lactobacillaceae;g__Ligilactobacillus;s__Ligilactobacillus animalis	Ligilactobacillus animalis	SGB02098	d__Bacteria;p__Firmicutes_A;c__Clostridia;o__Clostridiales;f__Clostridiaceae;g__Clostridium;s__Clostridium disporicum	Clostridium disporicum	-0.1633	0.045	0.905689	0.0236447	reversal_significant_in_D120
SGB04145--SGB05454	SGB05454	d__Bacteria;p__Firmicutes;c__Bacilli;o__Lactobacillales;f__Lactobacillaceae;g__Ligilactobacillus;s__Ligilactobacillus animalis	Ligilactobacillus animalis	SGB04145	d__Bacteria;p__Firmicutes_A;c__Clostridia;o__Lachnospirales;f__Lachnospiraceae;g__KM106-2;s__	KM106-2 spp.	-0.3593	0.0494	0.977073	1.18e-08	reversal_significant_in_D120
SGB05454--SGB05625	SGB05454	d__Bacteria;p__Firmicutes;c__Bacilli;o__Lactobacillales;f__Lactobacillaceae;g__Ligilactobacillus;s__Ligilactobacillus animalis	Ligilactobacillus animalis	SGB05625	d__Bacteria;p__Firmicutes;c__Bacilli;o__Lactobacillales;f__Lactobacillaceae;g__Limosilactobacillus;s__Limosilactobacillus reuteri	Limosilactobacillus reuteri	0.3877	0.1785	0.920599	0.0102818	both_sig_same_direction
SGB00544--SGB05454	SGB05454	d__Bacteria;p__Firmicutes;c__Bacilli;o__Lactobacillales;f__Lactobacillaceae;g__Ligilactobacillus;s__Ligilactobacillus animalis	Ligilactobacillus animalis	SGB00544	d__Bacteria;p__Bacteroidota;c__Bacteroidia;o__Bacteroidales;f__F082;g__Limimorpha;s__Limimorpha sp900769945	Limimorpha sp900769945	-0.3472	-0.0713	0.95092	0.000402613	significant_in_D120
SGB00781--SGB05454	SGB05454	d__Bacteria;p__Firmicutes;c__Bacilli;o__Lactobacillales;f__Lactobacillaceae;g__Ligilactobacillus;s__Ligilactobacillus animalis	Ligilactobacillus animalis	SGB00781	d__Bacteria;p__Firmicutes;c__Bacilli;o__Erysipelotrichales;f__Erysipelotrichaceae;g__Bulleidia;s__Bulleidia sp016293365	Bulleidia sp016293365	0.3916	0.0902	0.960268	4.85e-05	both_sig_same_direction
SGB03606--SGB05625	SGB03606	d__Bacteria;p__Firmicutes_A;c__Clostridia;o__Lachnospirales;f__Lachnospiraceae;g__Lachnospira;s__	Lachnospira spp.	SGB05625	d__Bacteria;p__Firmicutes;c__Bacilli;o__Lactobacillales;f__Lactobacillaceae;g__Limosilactobacillus;s__Limosilactobacillus reuteri	Limosilactobacillus reuteri	0.2825	0.0672	0.916591	0.013258	significant_in_D120
SGB01945--SGB04994	SGB04994	d__Bacteria;p__Firmicutes;c__Bacilli;o__Lactobacillales;f__Lactobacillaceae;g__Weissella;s__Weissella thailandensis	Weissella thailandensis	SGB01945	d__Bacteria;p__Actinobacteriota;c__Actinomycetia;o__Mycobacteriales;f__Mycobacteriaceae;g__Corynebacterium;s__Corynebacterium xerosis	Corynebacterium xerosis	0.2888	0.0594	0.926579	0.00684752	significant_in_D120
SGB04994--SGB05688	SGB04994	d__Bacteria;p__Firmicutes;c__Bacilli;o__Lactobacillales;f__Lactobacillaceae;g__Weissella;s__Weissella thailandensis	Weissella thailandensis	SGB05688	d__Bacteria;p__Actinobacteriota;c__Actinomycetia;o__Mycobacteriales;f__Mycobacteriaceae;g__Corynebacterium;s__Corynebacterium phoceense	Corynebacterium phoceense	0.3249	0.0496	0.949766	0.000491722	significant_in_D120
SGB05657--SGB05922	SGB05922	d__Bacteria;p__Spirochaetota;c__Spirochaetia;o__Treponematales;f__Treponemataceae;g__Treponema_D;s__Treponema_D sp016293645	Treponema_D sp016293645	SGB05657	d__Bacteria;p__Firmicutes_A;c__Clostridia;o__Lachnospirales;f__Lachnospiraceae;g__Blautia_A;s__Blautia_A sp003471165	Blautia_A sp003471165	-0.3031	-0.0529	0.938579	0.00226122	significant_in_D120
SGB05265--SGB05658	SGB05265	d__Bacteria;p__Firmicutes_A;c__Clostridia;o__Lachnospirales;f__Lachnospiraceae;g__Oliverpabstia;s__Oliverpabstia intestinalis	Oliverpabstia intestinalis	SGB05658	d__Bacteria;p__Firmicutes_A;c__Clostridia;o__Lachnospirales;f__Lachnospiraceae;g__Blautia_A;s__Blautia_A sp000285855	Blautia_A sp000285855	0.3272	0.1381	0.896939	0.0337831	both_sig_same_direction
SGB01860--SGB05625	SGB01860	d__Bacteria;p__Spirochaetota;c__Spirochaetia;o__Treponematales;f__Treponemataceae;g__Treponema_D;s__Treponema_D sp018384055	Treponema_D sp018384055	SGB05625	d__Bacteria;p__Firmicutes;c__Bacilli;o__Lactobacillales;f__Lactobacillaceae;g__Limosilactobacillus;s__Limosilactobacillus reuteri	Limosilactobacillus reuteri	-0.3528	-0.1743	0.888017	0.0458332	both_sig_same_direction
SGB04284--SGB05657	SGB04284	d__Bacteria;p__Firmicutes_A;c__Clostridia;o__Oscillospirales;f__Ruminococcaceae;g__Gemmiger;s__Gemmiger variabilis_B	Gemmiger variabilis_B	SGB05657	d__Bacteria;p__Firmicutes_A;c__Clostridia;o__Lachnospirales;f__Lachnospiraceae;g__Blautia_A;s__Blautia_A sp003471165	Blautia_A sp003471165	0.2726	0.0543	0.918227	0.0120028	significant_in_D120
SGB04284--SGB05658	SGB04284	d__Bacteria;p__Firmicutes_A;c__Clostridia;o__Oscillospirales;f__Ruminococcaceae;g__Gemmiger;s__Gemmiger variabilis_B	Gemmiger variabilis_B	SGB05658	d__Bacteria;p__Firmicutes_A;c__Clostridia;o__Lachnospirales;f__Lachnospiraceae;g__Blautia_A;s__Blautia_A sp000285855	Blautia_A sp000285855	0.2908	0.0695	0.921406	0.00976062	significant_in_D120
SGB01531--SGB05657	SGB01531	d__Bacteria;p__Firmicutes_A;c__Clostridia;o__Peptostreptococcales;f__Peptostreptococcaceae;g__Intestinibacter;s__	Intestinibacter spp.	SGB05657	d__Bacteria;p__Firmicutes_A;c__Clostridia;o__Lachnospirales;f__Lachnospiraceae;g__Blautia_A;s__Blautia_A sp003471165	Blautia_A sp003471165	0.2509	0.0531	0.899481	0.0307082	significant_in_D120
SGB05657--SGB08238	SGB08238	d__Bacteria;p__Firmicutes_A;c__Clostridia;o__Clostridiales;f__Clostridiaceae;g__Clostridium;s__	Clostridium spp.	SGB05657	d__Bacteria;p__Firmicutes_A;c__Clostridia;o__Lachnospirales;f__Lachnospiraceae;g__Blautia_A;s__Blautia_A sp003471165	Blautia_A sp003471165	-0.1726	0.1139	0.950206	0.000454112	reversal_both sign.
SGB05625--SGB08238	SGB08238	d__Bacteria;p__Firmicutes_A;c__Clostridia;o__Clostridiales;f__Clostridiaceae;g__Clostridium;s__	Clostridium spp.	SGB05625	d__Bacteria;p__Firmicutes;c__Bacilli;o__Lactobacillales;f__Lactobacillaceae;g__Limosilactobacillus;s__Limosilactobacillus reuteri	Limosilactobacillus reuteri	-0.4647	0.169	0.990859	5.7e-22	reversal_both sign.
SGB02237--SGB08238	SGB08238	d__Bacteria;p__Firmicutes_A;c__Clostridia;o__Clostridiales;f__Clostridiaceae;g__Clostridium;s__	Clostridium spp.	SGB02237	d__Bacteria;p__Firmicutes;c__Bacilli;o__Lactobacillales;f__Lactobacillaceae;g__Lactobacillus;s__Lactobacillus sp910589675	Lactobacillus sp910589675	-0.2172	0.0617	0.947979	0.000660008	reversal_significant_in_D120
SGB05625--SGB08136	SGB08136	d__Bacteria;p__Firmicutes_A;c__Clostridia;o__Clostridiales;f__Clostridiaceae;g__Clostridium;s__	Clostridium spp.	SGB05625	d__Bacteria;p__Firmicutes;c__Bacilli;o__Lactobacillales;f__Lactobacillaceae;g__Limosilactobacillus;s__Limosilactobacillus reuteri	Limosilactobacillus reuteri	-0.294	0.0721	0.970505	1.01e-06	reversal_significant_in_D120
SGB05657--SGB08239	SGB08239	d__Bacteria;p__Firmicutes_A;c__Clostridia;o__Clostridiales;f__Clostridiaceae;g__Clostridium;s__	Clostridium spp.	SGB05657	d__Bacteria;p__Firmicutes_A;c__Clostridia;o__Lachnospirales;f__Lachnospiraceae;g__Blautia_A;s__Blautia_A sp003471165	Blautia_A sp003471165	-0.1554	0.1106	0.942081	0.00151772	reversal_both sign.
SGB05625--SGB08239	SGB08239	d__Bacteria;p__Firmicutes_A;c__Clostridia;o__Clostridiales;f__Clostridiaceae;g__Clostridium;s__	Clostridium spp.	SGB05625	d__Bacteria;p__Firmicutes;c__Bacilli;o__Lactobacillales;f__Lactobacillaceae;g__Limosilactobacillus;s__Limosilactobacillus reuteri	Limosilactobacillus reuteri	-0.3616	0.1361	0.984389	1.07e-12	reversal_both sign.
SGB01428--SGB05657	SGB01428	d__Bacteria;p__Firmicutes_A;c__Clostridia;o__Christensenellales;f__CAG-138;g__PeH17;s__PeH17 sp004556165	PeH17 sp004556165	SGB05657	d__Bacteria;p__Firmicutes_A;c__Clostridia;o__Lachnospirales;f__Lachnospiraceae;g__Blautia_A;s__Blautia_A sp003471165	Blautia_A sp003471165	-0.329	-0.1374	0.899687	0.0304731	both_sig_same_direction
SGB01030--SGB05625	SGB01030	d__Bacteria;p__Firmicutes_A;c__Clostridia;o__Christensenellales;f__CAG-74;g__Ventricola;s__	Ventricola spp.	SGB05625	d__Bacteria;p__Firmicutes;c__Bacilli;o__Lactobacillales;f__Lactobacillaceae;g__Limosilactobacillus;s__Limosilactobacillus reuteri	Limosilactobacillus reuteri	-0.1265	0.0646	0.887235	0.0469982	reversal_significant_in_D120
SGB04995--SGB05625	SGB04995	d__Bacteria;p__Firmicutes_A;c__Clostridia;o__Clostridiales;f__Clostridiaceae;g__Clostridium;s__	Clostridium spp.	SGB05625	d__Bacteria;p__Firmicutes;c__Bacilli;o__Lactobacillales;f__Lactobacillaceae;g__Limosilactobacillus;s__Limosilactobacillus reuteri	Limosilactobacillus reuteri	-0.3003	0.1542	0.980824	2.33e-10	reversal_both sign.
SGB03813--SGB05657	SGB03813	d__Bacteria;p__Firmicutes;c__Bacilli;o__RF39;f__UBA660;g__Aphodocola;s__Aphodocola sp000434835	Aphodocola sp000434835	SGB05657	d__Bacteria;p__Firmicutes_A;c__Clostridia;o__Lachnospirales;f__Lachnospiraceae;g__Blautia_A;s__Blautia_A sp003471165	Blautia_A sp003471165	0.287	0.0569	0.926915	0.0066922	significant_in_D120
SGB03381--SGB05657	SGB03381	d__Bacteria;p__Firmicutes_A;c__Clostridia;o__Oscillospirales;f__Ruminococcaceae;g__Gemmiger;s__Gemmiger sp004561545	Gemmiger sp004561545	SGB05657	d__Bacteria;p__Firmicutes_A;c__Clostridia;o__Lachnospirales;f__Lachnospiraceae;g__Blautia_A;s__Blautia_A sp003471165	Blautia_A sp003471165	0.2505	0.0457	0.906056	0.0233493	significant_in_D120
SGB00958--SGB05657	SGB00958	d__Bacteria;p__Spirochaetota;c__Spirochaetia;o__Treponematales;f__Treponemataceae;g__Treponema_D;s__	Treponema_D spp.	SGB05657	d__Bacteria;p__Firmicutes_A;c__Clostridia;o__Lachnospirales;f__Lachnospiraceae;g__Blautia_A;s__Blautia_A sp003471165	Blautia_A sp003471165	-0.2897	-0.0566	0.928866	0.00574959	significant_in_D120
SGB00958--SGB02237	SGB00958	d__Bacteria;p__Spirochaetota;c__Spirochaetia;o__Treponematales;f__Treponemataceae;g__Treponema_D;s__	Treponema_D spp.	SGB02237	d__Bacteria;p__Firmicutes;c__Bacilli;o__Lactobacillales;f__Lactobacillaceae;g__Lactobacillus;s__Lactobacillus sp910589675	Lactobacillus sp910589675	-0.1694	0.06	0.922283	0.00923835	reversal_significant_in_D120
SGB00958--SGB05658	SGB00958	d__Bacteria;p__Spirochaetota;c__Spirochaetia;o__Treponematales;f__Treponemataceae;g__Treponema_D;s__	Treponema_D spp.	SGB05658	d__Bacteria;p__Firmicutes_A;c__Clostridia;o__Lachnospirales;f__Lachnospiraceae;g__Blautia_A;s__Blautia_A sp000285855	Blautia_A sp000285855	-0.25	-0.0512	0.900409	0.0296967	significant_in_D120
SGB01364--SGB05657	SGB05657	d__Bacteria;p__Firmicutes_A;c__Clostridia;o__Lachnospirales;f__Lachnospiraceae;g__Blautia_A;s__Blautia_A sp003471165	Blautia_A sp003471165	SGB01364	d__Bacteria;p__Firmicutes_A;c__Clostridia;o__Clostridiales;f__Clostridiaceae;g__Clostridium;s__Clostridium sp900543325	Clostridium sp900543325	-0.2256	0.1264	0.967359	4.5e-06	reversal_both sign.
SGB02098--SGB05657	SGB05657	d__Bacteria;p__Firmicutes_A;c__Clostridia;o__Lachnospirales;f__Lachnospiraceae;g__Blautia_A;s__Blautia_A sp003471165	Blautia_A sp003471165	SGB02098	d__Bacteria;p__Firmicutes_A;c__Clostridia;o__Clostridiales;f__Clostridiaceae;g__Clostridium;s__Clostridium disporicum	Clostridium disporicum	-0.1763	0.046	0.917406	0.0126242	reversal_significant_in_D120
SGB02046--SGB05657	SGB05657	d__Bacteria;p__Firmicutes_A;c__Clostridia;o__Lachnospirales;f__Lachnospiraceae;g__Blautia_A;s__Blautia_A sp003471165	Blautia_A sp003471165	SGB02046	d__Bacteria;p__Firmicutes;c__Bacilli;o__Erysipelotrichales;f__Coprobacillaceae;g__Faecalibacillus;s__	Faecalibacillus spp.	0.2664	0.081	0.887159	0.0471075	significant_in_D120
SGB04145--SGB05657	SGB05657	d__Bacteria;p__Firmicutes_A;c__Clostridia;o__Lachnospirales;f__Lachnospiraceae;g__Blautia_A;s__Blautia_A sp003471165	Blautia_A sp003471165	SGB04145	d__Bacteria;p__Firmicutes_A;c__Clostridia;o__Lachnospirales;f__Lachnospiraceae;g__KM106-2;s__	KM106-2 spp.	-0.236	0.0886	0.961732	3.29e-05	reversal_both sign.
SGB05625--SGB05657	SGB05657	d__Bacteria;p__Firmicutes_A;c__Clostridia;o__Lachnospirales;f__Lachnospiraceae;g__Blautia_A;s__Blautia_A sp003471165	Blautia_A sp003471165	SGB05625	d__Bacteria;p__Firmicutes;c__Bacilli;o__Lactobacillales;f__Lactobacillaceae;g__Limosilactobacillus;s__Limosilactobacillus reuteri	Limosilactobacillus reuteri	0.325	0.0783	0.938002	0.00240053	significant_in_D120
SGB01103--SGB05657	SGB05657	d__Bacteria;p__Firmicutes_A;c__Clostridia;o__Lachnospirales;f__Lachnospiraceae;g__Blautia_A;s__Blautia_A sp003471165	Blautia_A sp003471165	SGB01103	d__Bacteria;p__Bacteroidota;c__Bacteroidia;o__Bacteroidales;f__Bacteroidaceae;g__Prevotella;s__	Prevotella spp.	-0.3557	-0.0931	0.946509	0.00082749	both_sig_same_direction
SGB00712--SGB05657	SGB05657	d__Bacteria;p__Firmicutes_A;c__Clostridia;o__Lachnospirales;f__Lachnospiraceae;g__Blautia_A;s__Blautia_A sp003471165	Blautia_A sp003471165	SGB00712	d__Bacteria;p__Firmicutes_A;c__Clostridia;o__Christensenellales;f__CAG-74;g__Ventricola;s__	Ventricola spp.	0.3111	0.1245	0.892609	0.0393897	both_sig_same_direction
SGB01433--SGB05657	SGB05657	d__Bacteria;p__Firmicutes_A;c__Clostridia;o__Lachnospirales;f__Lachnospiraceae;g__Blautia_A;s__Blautia_A sp003471165	Blautia_A sp003471165	SGB01433	d__Bacteria;p__Firmicutes_A;c__Clostridia;o__Peptostreptococcales;f__Anaerovoracaceae;g__RUG099;s__	RUG099 spp.	-0.176	0.0778	0.93656	0.0028124	reversal_significant_in_D120
SGB00906--SGB05657	SGB05657	d__Bacteria;p__Firmicutes_A;c__Clostridia;o__Lachnospirales;f__Lachnospiraceae;g__Blautia_A;s__Blautia_A sp003471165	Blautia_A sp003471165	SGB00906	d__Bacteria;p__Firmicutes_A;c__Clostridia;o__Oscillospirales;f__Ruminococcaceae;g__Gemmiger;s__	Gemmiger spp.	0.3123	0.0856	0.926266	0.00700926	both_sig_same_direction
SGB00781--SGB05657	SGB05657	d__Bacteria;p__Firmicutes_A;c__Clostridia;o__Lachnospirales;f__Lachnospiraceae;g__Blautia_A;s__Blautia_A sp003471165	Blautia_A sp003471165	SGB00781	d__Bacteria;p__Firmicutes;c__Bacilli;o__Erysipelotrichales;f__Erysipelotrichaceae;g__Bulleidia;s__Bulleidia sp016293365	Bulleidia sp016293365	0.4336	0.1589	0.955098	0.00017119	both_sig_same_direction
SGB05657--SGB05658	SGB05657	d__Bacteria;p__Firmicutes_A;c__Clostridia;o__Lachnospirales;f__Lachnospiraceae;g__Blautia_A;s__Blautia_A sp003471165	Blautia_A sp003471165	SGB05658	d__Bacteria;p__Firmicutes_A;c__Clostridia;o__Lachnospirales;f__Lachnospiraceae;g__Blautia_A;s__Blautia_A sp000285855	Blautia_A sp000285855	0.3477	0.138	0.917218	0.0127617	both_sig_same_direction
SGB01364--SGB05625	SGB01364	d__Bacteria;p__Firmicutes_A;c__Clostridia;o__Clostridiales;f__Clostridiaceae;g__Clostridium;s__Clostridium sp900543325	Clostridium sp900543325	SGB05625	d__Bacteria;p__Firmicutes;c__Bacilli;o__Lactobacillales;f__Lactobacillaceae;g__Limosilactobacillus;s__Limosilactobacillus reuteri	Limosilactobacillus reuteri	-0.3464	0.1723	0.985517	1.18e-13	reversal_both sign.
SGB01364--SGB05658	SGB01364	d__Bacteria;p__Firmicutes_A;c__Clostridia;o__Clostridiales;f__Clostridiaceae;g__Clostridium;s__Clostridium sp900543325	Clostridium sp900543325	SGB05658	d__Bacteria;p__Firmicutes_A;c__Clostridia;o__Lachnospirales;f__Lachnospiraceae;g__Blautia_A;s__Blautia_A sp000285855	Blautia_A sp000285855	-0.1547	0.0571	0.908595	0.0206508	reversal_significant_in_D120
SGB05625--SGB09034	SGB09034	d__Bacteria;p__Firmicutes_A;c__Clostridia;o__Clostridiales;f__Clostridiaceae;g__Clostridium;s__	Clostridium spp.	SGB05625	d__Bacteria;p__Firmicutes;c__Bacilli;o__Lactobacillales;f__Lactobacillaceae;g__Limosilactobacillus;s__Limosilactobacillus reuteri	Limosilactobacillus reuteri	-0.2025	0.0605	0.941289	0.00166184	reversal_significant_in_D120
SGB01945--SGB05625	SGB01945	d__Bacteria;p__Actinobacteriota;c__Actinomycetia;o__Mycobacteriales;f__Mycobacteriaceae;g__Corynebacterium;s__Corynebacterium xerosis	Corynebacterium xerosis	SGB05625	d__Bacteria;p__Firmicutes;c__Bacilli;o__Lactobacillales;f__Lactobacillaceae;g__Limosilactobacillus;s__Limosilactobacillus reuteri	Limosilactobacillus reuteri	-0.4845	0.0759	0.988654	1.5e-17	reversal_significant_in_D120
SGB02098--SGB05625	SGB02098	d__Bacteria;p__Firmicutes_A;c__Clostridia;o__Clostridiales;f__Clostridiaceae;g__Clostridium;s__Clostridium disporicum	Clostridium disporicum	SGB05625	d__Bacteria;p__Firmicutes;c__Bacilli;o__Lactobacillales;f__Lactobacillaceae;g__Limosilactobacillus;s__Limosilactobacillus reuteri	Limosilactobacillus reuteri	-0.3219	0.0642	0.973799	1.39e-07	reversal_significant_in_D120
SGB00953--SGB05625	SGB00953	d__Bacteria;p__Verrucomicrobiota;c__Kiritimatiellae;o__RFP12;f__UBA1067;g__UBA1067;s__UBA1067 sp016303225	UBA1067 sp016303225	SGB05625	d__Bacteria;p__Firmicutes;c__Bacilli;o__Lactobacillales;f__Lactobacillaceae;g__Limosilactobacillus;s__Limosilactobacillus reuteri	Limosilactobacillus reuteri	-0.3861	-0.1121	0.952178	0.000314768	both_sig_same_direction
SGB04145--SGB05625	SGB04145	d__Bacteria;p__Firmicutes_A;c__Clostridia;o__Lachnospirales;f__Lachnospiraceae;g__KM106-2;s__	KM106-2 spp.	SGB05625	d__Bacteria;p__Firmicutes;c__Bacilli;o__Lactobacillales;f__Lactobacillaceae;g__Limosilactobacillus;s__Limosilactobacillus reuteri	Limosilactobacillus reuteri	-0.3956	0.1622	0.987747	3.35e-16	reversal_both sign.
SGB00544--SGB05625	SGB05625	d__Bacteria;p__Firmicutes;c__Bacilli;o__Lactobacillales;f__Lactobacillaceae;g__Limosilactobacillus;s__Limosilactobacillus reuteri	Limosilactobacillus reuteri	SGB00544	d__Bacteria;p__Bacteroidota;c__Bacteroidia;o__Bacteroidales;f__F082;g__Limimorpha;s__Limimorpha sp900769945	Limimorpha sp900769945	-0.3497	-0.077	0.949932	0.000478753	significant_in_D120
SGB04162--SGB05625	SGB05625	d__Bacteria;p__Firmicutes;c__Bacilli;o__Lactobacillales;f__Lactobacillaceae;g__Limosilactobacillus;s__Limosilactobacillus reuteri	Limosilactobacillus reuteri	SGB04162	d__Bacteria;p__Firmicutes_A;c__Clostridia;o__Lachnospirales;f__Lachnospiraceae;g__Oliverpabstia;s__	Oliverpabstia spp.	0.323	0.1165	0.912615	0.0168285	both_sig_same_direction
SGB00906--SGB05625	SGB05625	d__Bacteria;p__Firmicutes;c__Bacilli;o__Lactobacillales;f__Lactobacillaceae;g__Limosilactobacillus;s__Limosilactobacillus reuteri	Limosilactobacillus reuteri	SGB00906	d__Bacteria;p__Firmicutes_A;c__Clostridia;o__Oscillospirales;f__Ruminococcaceae;g__Gemmiger;s__	Gemmiger spp.	0.3598	0.1066	0.942905	0.00136464	both_sig_same_direction
SGB00781--SGB05625	SGB05625	d__Bacteria;p__Firmicutes;c__Bacilli;o__Lactobacillales;f__Lactobacillaceae;g__Limosilactobacillus;s__Limosilactobacillus reuteri	Limosilactobacillus reuteri	SGB00781	d__Bacteria;p__Firmicutes;c__Bacilli;o__Erysipelotrichales;f__Erysipelotrichaceae;g__Bulleidia;s__Bulleidia sp016293365	Bulleidia sp016293365	0.4313	0.1914	0.942072	0.00151782	both_sig_same_direction
SGB01442--SGB05625	SGB05625	d__Bacteria;p__Firmicutes;c__Bacilli;o__Lactobacillales;f__Lactobacillaceae;g__Limosilactobacillus;s__Limosilactobacillus reuteri	Limosilactobacillus reuteri	SGB01442	d__Bacteria;p__Spirochaetota;c__Spirochaetia;o__Treponematales;f__Treponemataceae;g__Treponema_D;s__	Treponema_D spp.	-0.126	0.095	0.915736	0.0139916	reversal_both sign.
SGB02325--SGB05625	SGB05625	d__Bacteria;p__Firmicutes;c__Bacilli;o__Lactobacillales;f__Lactobacillaceae;g__Limosilactobacillus;s__Limosilactobacillus reuteri	Limosilactobacillus reuteri	SGB02325	d__Bacteria;p__Spirochaetota;c__Spirochaetia;o__Treponematales;f__Treponemataceae;g__Treponema_D;s__	Treponema_D spp.	-0.1476	0.07	0.913284	0.0162265	reversal_significant_in_D120
SGB01818--SGB05625	SGB05625	d__Bacteria;p__Firmicutes;c__Bacilli;o__Lactobacillales;f__Lactobacillaceae;g__Limosilactobacillus;s__Limosilactobacillus reuteri	Limosilactobacillus reuteri	SGB01818	d__Bacteria;p__Chlamydiota;c__Chlamydiia;o__Chlamydiales;f__Chlamydiaceae;g__Chlamydia;s__Chlamydia suis	Chlamydia suis	0.1221	-0.0794	0.898541	0.0317424	reversal_significant_in_D120
SGB02716--SGB05625	SGB05625	d__Bacteria;p__Firmicutes;c__Bacilli;o__Lactobacillales;f__Lactobacillaceae;g__Limosilactobacillus;s__Limosilactobacillus reuteri	Limosilactobacillus reuteri	SGB02716	d__Bacteria;p__Spirochaetota;c__Spirochaetia;o__Treponematales;f__Treponemataceae;g__Treponema_D;s__	Treponema_D spp.	-0.1664	0.1084	0.945813	0.000910495	reversal_both sign.
SGB01103--SGB05658	SGB01103	d__Bacteria;p__Bacteroidota;c__Bacteroidia;o__Bacteroidales;f__Bacteroidaceae;g__Prevotella;s__	Prevotella spp.	SGB05658	d__Bacteria;p__Firmicutes_A;c__Clostridia;o__Lachnospirales;f__Lachnospiraceae;g__Blautia_A;s__Blautia_A sp000285855	Blautia_A sp000285855	-0.3046	-0.078	0.92573	0.00724072	significant_in_D120
SGB00781--SGB05658	SGB00781	d__Bacteria;p__Firmicutes;c__Bacilli;o__Erysipelotrichales;f__Erysipelotrichaceae;g__Bulleidia;s__Bulleidia sp016293365	Bulleidia sp016293365	SGB05658	d__Bacteria;p__Firmicutes_A;c__Clostridia;o__Lachnospirales;f__Lachnospiraceae;g__Blautia_A;s__Blautia_A sp000285855	Blautia_A sp000285855	0.2745	0.0879	0.889236	0.0441609	both_sig_same_direction
