# Supplementary material for: Topological characteristics and longitudinal dynamics of co-abundance networks involving beneficial commensal bacteria in the pig gut microbiome and its association with average daily gain
Source: Front Microbiol. 2026 Apr 29;17:1818141. doi: 10.3389/fmicb.2026.1818141 (PMC13168023; doi:10.3389/fmicb.2026.1818141)
Supplement: Supplementary Table 8 — Two competing guilds of average daily gain-associated microbes (MAGs). [file Table_8.xlsx]

## Sheet: Sheet1
Supplementary Table 6. Two competing guilds of average daily gain-associated microbes (MAGs).
MAGID	Taxa	Species	GuildID	Degree	beta_MAG~ADG	stderr_MAG~ADG	P-value_MAG~ADG	q-value_MAG~ADG
M.PD2637.38	d__Bacteria;p__Firmicutes_A;c__Clostridia;o__Lachnospirales;f__Lachnospiraceae;g__Blautia_A;s__Blautia_A sp000285855	Blautia_A sp000285855	Guild1	73	1.13826	0.39688	0.00446655	0.126449
V.PD15352.16937	d__Bacteria;p__Firmicutes_A;c__Clostridia;o__Lachnospirales;f__Lachnospiraceae;g__Oliverpabstia;s__	Oliverpabstia spp.	Guild1	9	0.302085	0.125318	0.0166178	0.19911
M.F8W7313D.181	d__Bacteria;p__Firmicutes_A;c__Clostridia;o__Peptostreptococcales;f__Anaerovoracaceae;g__VUNA01;s__VUNA01 sp002299625	VUNA01 sp002299625	Guild1	81	1.09948	0.355682	0.00220876	0.0902925
M.PD06268.37	d__Bacteria;p__Firmicutes;c__Bacilli;o__RF39;f__UBA660;g__UBA3789;s__UBA3789 sp900543055	UBA3789 sp900543055	Guild1	44	1.07864	0.440389	0.0149695	0.194559
V.PD15256.775	d__Bacteria;p__Firmicutes;c__Bacilli;o__Erysipelotrichales;f__Erysipelotrichaceae;g__Bulleidia;s__Bulleidia sp016293365	Bulleidia sp016293365	Guild1	6	0.348938	0.101196	0.000657494	0.0541335
M.YF3805.128	d__Bacteria;p__Firmicutes_A;c__Clostridia;o__Oscillospirales;f__Ruminococcaceae;g__RUG12519;s__	RUG12519 spp.	Guild1	2	1.3807	0.434944	0.0016806	0.0762027
M.F6H5356.47	d__Bacteria;p__Firmicutes_A;c__Clostridia;o__Oscillospirales;f__Ruminococcaceae;g__Gemmiger;s__Gemmiger variabilis_B	Gemmiger variabilis_B	Guild1	7	0.399649	0.155735	0.0108383	0.17524
M.F7H6949.210	d__Bacteria;p__Firmicutes_A;c__Clostridia;o__Lachnospirales;f__Lachnospiraceae;g__Eubacterium_Q;s__Eubacterium_Q sp900314445	Eubacterium_Q sp900314445	Guild1	10	0.7802	0.300365	0.00992148	0.17002
M.PD15772.45	d__Bacteria;p__Firmicutes_A;c__Clostridia;o__Lachnospirales;f__Lachnospiraceae;g__Choladousia;s__	Choladousia spp.	Guild1	18	0.464486	0.153797	0.0027764	0.100979
M.QHBMZ03.25	d__Bacteria;p__Firmicutes;c__Bacilli;o__RF39;f__UBA660;g__CAG-302;s__CAG-302 sp900543825	CAG-302 sp900543825	Guild1	19	0.615733	0.214984	0.00452069	0.126564
V.F8W7273D.4416	d__Bacteria;p__Firmicutes;c__Bacilli;o__RF39;f__UBA660;g__CAG-302;s__CAG-302 sp900543825	CAG-302 sp900543825	Guild1	18	0.556815	0.193463	0.00433007	0.125437
V.LCH4003.11398	d__Bacteria;p__Firmicutes_A;c__Clostridia;o__Lachnospirales;f__Lachnospiraceae;g__Oliverpabstia;s__	Oliverpabstia spp.	Guild1	7	0.316787	0.129476	0.0150754	0.194853
V.F7H5912.8660	d__Bacteria;p__Firmicutes_A;c__Clostridia;o__Lachnospirales;f__Lachnospiraceae;g__Blautia_A;s__Blautia_A sp003471165	Blautia_A sp003471165	Guild1	89	1.30938	0.349371	0.000219465	0.0363044
M.PD15773.40	d__Bacteria;p__Firmicutes;c__Bacilli;o__Erysipelotrichales;f__Erysipelotrichaceae;g__Holdemanella;s__Holdemanella porci	Holdemanella porci	Guild1	66	0.885776	0.316064	0.00544923	0.135594
V.DBM18.5879	d__Bacteria;p__Firmicutes;c__Bacilli;o__Erysipelotrichales;f__Erysipelotrichaceae;g__Holdemanella;s__Holdemanella porci	Holdemanella porci	Guild1	74	0.980272	0.339465	0.00420469	0.123929
V.STEH3772.16107	d__Bacteria;p__Firmicutes_A;c__Clostridia;o__Lachnospirales;f__Lachnospiraceae;g__Blautia_A;s__	Blautia_A spp.	Guild1	15	0.490118	0.188419	0.00981746	0.16908
M.F6W4493.91	d__Bacteria;p__Firmicutes;c__Bacilli;o__RF39;f__UBA660;g__CAG-302;s__CAG-302 sp900543825	CAG-302 sp900543825	Guild1	20	0.749604	0.238095	0.00183205	0.080235
V.QHBMZ15.567	d__Bacteria;p__Firmicutes_A;c__Clostridia;o__Oscillospirales;f__Ruminococcaceae;g__Gemmiger;s__Gemmiger variabilis_B	Gemmiger variabilis_B	Guild1	8	0.43201	0.128619	0.000899072	0.0592783
V.LCH4042.2037	d__Bacteria;p__Firmicutes_A;c__Clostridia;o__Peptostreptococcales;f__Peptostreptococcaceae;g__Intestinibacter;s__	Intestinibacter spp.	Guild1	4	0.274238	0.111974	0.014976	0.194559
V.PD15260.7206	d__Bacteria;p__Firmicutes_A;c__Clostridia;o__Lachnospirales;f__Lachnospiraceae;g__Dorea;s__Dorea formicigenerans	Dorea formicigenerans	Guild1	21	0.534735	0.200458	0.00811622	0.156131
M.F7W6566.60	d__Bacteria;p__Firmicutes_A;c__Clostridia;o__Lachnospirales;f__Lachnospiraceae;g__Avilachnospira;s__	Avilachnospira spp.	Guild1	2	0.311498	0.101429	0.00235714	0.0924468
M.PD15114.64	d__Bacteria;p__Firmicutes_A;c__Clostridia;o__Oscillospirales;f__Ruminococcaceae;g__Gemmiger;s__Gemmiger variabilis_B	Gemmiger variabilis_B	Guild1	4	0.328481	0.113131	0.00400401	0.120961
M.STEH3798.174	d__Bacteria;p__Firmicutes;c__Bacilli;o__RF39;f__UBA660;g__CAG-302;s__CAG-302 sp900543825	CAG-302 sp900543825	Guild1	22	0.701606	0.25434	0.00621521	0.140889
M.F6H5067.39	d__Bacteria;p__Actinobacteriota;c__Coriobacteriia;o__Coriobacteriales;f__UMGS124;g__UMGS124;s__UMGS124 sp900555105	UMGS124 sp900555105	Guild1	51	0.658002	0.251369	0.00936819	0.165431
M.YF3546202.26	d__Bacteria;p__Firmicutes;c__Bacilli;o__RF39;f__UBA660;g__CAG-302;s__CAG-302 sp900543825	CAG-302 sp900543825	Guild1	26	0.945684	0.287107	0.00112445	0.0646545
W5007_bin_3	d__Bacteria;p__Firmicutes;c__Bacilli;o__RF39;f__UBA660;g__CAG-302;s__CAG-302 sp900543825	CAG-302 sp900543825	Guild1	12	0.516106	0.182031	0.00493588	0.132322
V.F6H4046.2892	d__Bacteria;p__Firmicutes_A;c__Clostridia;o__Oscillospirales;f__Acutalibacteraceae;g__RGIG7384;s__	RGIG7384 spp.	Guild1	12	1.03624	0.23625	1.6725e-05	0.0190584
M.F7C6468.117	d__Bacteria;p__Firmicutes;c__Bacilli;o__Erysipelotrichales;f__Erysipelotrichaceae;g__Bulleidia;s__Bulleidia sp016293365	Bulleidia sp016293365	Guild1	14	0.517828	0.188345	0.00638679	0.142527
M.XEH573206.9	d__Bacteria;p__Firmicutes;c__Bacilli;o__Erysipelotrichales;f__Erysipelotrichaceae;g__Holdemanella;s__Holdemanella porci	Holdemanella porci	Guild1	78	1.00722	0.349063	0.00423346	0.123929
M.F7C6846.32	d__Bacteria;p__Firmicutes;c__Bacilli;o__Erysipelotrichales;f__Erysipelotrichaceae;g__Bulleidia;s__Bulleidia sp016293365	Bulleidia sp016293365	Guild1	14	0.414986	0.122503	0.00081354	0.0571092
M.F7W6514.124	d__Bacteria;p__Firmicutes;c__Bacilli;o__Erysipelotrichales;f__Erysipelotrichaceae;g__Floccifex;s__Floccifex porci	Floccifex porci	Guild1	58	1.19153	0.348629	0.000731882	0.0557634
M.F7W6659.46	d__Bacteria;p__Firmicutes_A;c__Clostridia;o__Peptostreptococcales;f__Anaerovoracaceae;g__VUNA01;s__VUNA01 sp002299625	VUNA01 sp002299625	Guild1	84	1.18825	0.372784	0.00160925	0.0752104
M.DrF184009.166	d__Bacteria;p__Firmicutes_A;c__Clostridia;o__Lachnospirales;f__Lachnospiraceae;g__CAG-791;s__CAG-791 sp000431495	CAG-791 sp000431495	Guild1	44	1.01781	0.369007	0.00622085	0.140889
V.D077413.13236	d__Bacteria;p__Firmicutes;c__Bacilli;o__RF39;f__UBA660;g__UBA6414;s__	UBA6414 spp.	Guild1	6	0.670321	0.242559	0.00612341	0.140744
V.DrF61505.6881	d__Bacteria;p__Firmicutes_A;c__Clostridia;o__Lachnospirales;f__Lachnospiraceae;g__Anaerobutyricum;s__Anaerobutyricum hallii	Anaerobutyricum hallii	Guild1	10	0.479615	0.178042	0.00751971	0.151974
V.SXDTM276.2769	d__Bacteria;p__Actinobacteriota;c__Coriobacteriia;o__Coriobacteriales;f__Atopobiaceae;g__Paratractidigestivibacter;s__Paratractidigestivibacter faecalis	Paratractidigestivibacter faecalis	Guild1	13	0.423382	0.133706	0.00172532	0.0766757
V.F8G7448T.13417	d__Bacteria;p__Actinobacteriota;c__Coriobacteriia;o__Coriobacteriales;f__Eggerthellaceae;g__UMGS1502;s__UMGS1502 sp900552365	UMGS1502 sp900552365	Guild1	2	0.343659	0.121892	0.00517939	0.134399
M.F8G7671T.86	d__Bacteria;p__Firmicutes;c__Bacilli;o__RF39;f__UBA660;g__UBA3789;s__UBA3789 sp900543055	UBA3789 sp900543055	Guild1	44	1.24085	0.478354	0.0100208	0.170073
V.F8W7274D.9780	d__Bacteria;p__Firmicutes_A;c__Clostridia;o__Lachnospirales;f__Lachnospiraceae;g__Blautia_A;s__Blautia_A wexlerae	Blautia_A wexlerae	Guild1	1	0.196691	0.0603667	0.00126897	0.0690786
M.PD06243.40	d__Bacteria;p__Firmicutes;c__Bacilli;o__RF39;f__UBA660;g__CAG-302;s__CAG-302 sp900543825	CAG-302 sp900543825	Guild1	24	0.710609	0.242426	0.00367417	0.117977
M.STEH3794.153	d__Bacteria;p__Actinobacteriota;c__Coriobacteriia;o__Coriobacteriales;f__Atopobiaceae;g__;s__	f__Atopobiaceae	Guild1	3	0.284119	0.0984332	0.00422131	0.123929
M.D090212.175	d__Bacteria;p__Firmicutes_A;c__Clostridia;o__Peptostreptococcales;f__Peptostreptococcaceae;g__Intestinibacter;s__	Intestinibacter spp.	Guild1	8	0.316528	0.124428	0.0115387	0.178769
V.XEH582702.3148	d__Bacteria;p__Actinobacteriota;c__Coriobacteriia;o__Coriobacteriales;f__Atopobiaceae;g__Paratractidigestivibacter;s__Paratractidigestivibacter faecalis	Paratractidigestivibacter faecalis	Guild1	9	0.447568	0.139943	0.00155278	0.0749552
V.F6H5067.753	d__Bacteria;p__Firmicutes;c__Bacilli;o__Erysipelotrichales;f__Erysipelotrichaceae;g__;s__	f__Erysipelotrichaceae	Guild1	19	0.568476	0.209251	0.00703252	0.147864
V.SXDTM41.5850	d__Bacteria;p__Firmicutes;c__Bacilli;o__RF39;f__UBA660;g__Onthousia;s__Onthousia sp014846175	Onthousia sp014846175	Guild1	9	0.381319	0.114884	0.00103099	0.0616983
M.D130706.84	d__Bacteria;p__Firmicutes_A;c__Clostridia;o__Oscillospirales;f__Ruminococcaceae;g__Ruminococcus;s__	Ruminococcus spp.	Guild1	1	0.333973	0.1153	0.00409139	0.122156
M.LXM7.163	d__Bacteria;p__Firmicutes;c__Bacilli;o__RF39;f__UBA660;g__Onthousia;s__Onthousia sp014846175	Onthousia sp014846175	Guild1	15	0.477186	0.15441	0.00221445	0.0902925
M.LCH4016.51	d__Bacteria;p__Actinobacteriota;c__Coriobacteriia;o__Coriobacteriales;f__Atopobiaceae;g__Paratractidigestivibacter;s__Paratractidigestivibacter faecalis	Paratractidigestivibacter faecalis	Guild1	12	0.390991	0.123239	0.00169077	0.0763385
M.PD15338.15	d__Bacteria;p__Firmicutes_A;c__Clostridia;o__Peptostreptococcales;f__Anaerovoracaceae;g__VUNA01;s__VUNA01 sp002299625	VUNA01 sp002299625	Guild1	70	1.06688	0.334068	0.00157682	0.0749552
M.HS69801.61	d__Bacteria;p__Firmicutes;c__Bacilli;o__Erysipelotrichales;f__Erysipelotrichaceae;g__Bulleidia;s__Bulleidia sp905194705	Bulleidia sp905194705	Guild1	5	0.407639	0.143135	0.00474925	0.129552
V.SXDTM271.1584	d__Bacteria;p__Firmicutes;c__Bacilli;o__Erysipelotrichales;f__Erysipelotrichaceae;g__Bulleidia;s__Bulleidia sp016293365	Bulleidia sp016293365	Guild1	17	0.45255	0.134187	0.000857273	0.0581376
M.LCH3888.2	d__Bacteria;p__Firmicutes_A;c__Clostridia;o__Peptostreptococcales;f__Peptostreptococcaceae;g__Intestinibacter;s__	Intestinibacter spp.	Guild1	7	0.286365	0.112205	0.0112739	0.17814
V.YF2014301.3695	d__Bacteria;p__Firmicutes;c__Bacilli;o__Lactobacillales;f__Lactobacillaceae;g__Ligilactobacillus;s__Ligilactobacillus animalis	Ligilactobacillus animalis	Guild1	55	1.36153	0.463693	0.00361696	0.117592
M.HN823033.123	d__Bacteria;p__Firmicutes_A;c__Clostridia;o__Lachnospirales;f__Lachnospiraceae;g__Oliverpabstia;s__	Oliverpabstia spp.	Guild1	9	0.310391	0.12584	0.0142827	0.19279
M.PD29117.50	d__Bacteria;p__Firmicutes;c__Bacilli;o__Erysipelotrichales;f__Erysipelotrichaceae;g__Bulleidia;s__Bulleidia sp016293365	Bulleidia sp016293365	Guild1	6	0.304375	0.0887182	0.000699023	0.0545332
V.DPL107.5112	d__Bacteria;p__Firmicutes_A;c__Clostridia;o__Lachnospirales;f__Lachnospiraceae;g__Merdiplasma;s__	Merdiplasma spp.	Guild1	12	0.696199	0.186423	0.000230781	0.0363044
M.F6F4643.110	d__Bacteria;p__Firmicutes_A;c__Clostridia;o__Lachnospirales;f__Lachnospiraceae;g__Merdiplasma;s__Merdiplasma sp900770325	Merdiplasma sp900770325	Guild1	11	0.600003	0.213987	0.00542623	0.135542
V.JXH7406.4766	d__Bacteria;p__Firmicutes_A;c__Clostridia;o__Lachnospirales;f__Lachnospiraceae;g__Oliverpabstia;s__	Oliverpabstia spp.	Guild1	11	0.298201	0.117753	0.0119123	0.180299
M.YF1008702.173	d__Bacteria;p__Firmicutes_A;c__Clostridia;o__Christensenellales;f__CAG-74;g__Ventricola;s__	Ventricola spp.	Guild1	1	0.416342	0.156487	0.00828254	0.157048
M.PD15290.33	d__Bacteria;p__Firmicutes;c__Bacilli;o__RF39;f__UBA660;g__CAG-302;s__CAG-302 sp900543825	CAG-302 sp900543825	Guild1	20	0.710306	0.250245	0.00488846	0.131564
V.GZBM1113.2926	d__Bacteria;p__Firmicutes;c__Bacilli;o__Erysipelotrichales;f__Coprobacillaceae;g__Catenibacterium;s__Catenibacterium mitsuokai	Catenibacterium mitsuokai	Guild1	7	0.524825	0.195468	0.00771654	0.152738
V.LCH4031.11932	d__Bacteria;p__Firmicutes_A;c__Clostridia;o__Lachnospirales;f__Lachnospiraceae;g__Blautia_A;s__Blautia_A sp018919065	Blautia_A sp018919065	Guild1	28	0.690799	0.225117	0.00237617	0.0928541
V.PD26119.10941	d__Bacteria;p__Firmicutes_A;c__Clostridia;o__Lachnospirales;f__Lachnospiraceae;g__Blautia_A;s__Blautia_A sp018919065	Blautia_A sp018919065	Guild1	21	0.65686	0.219797	0.00306983	0.106938
M.F8H7623M_1.118	d__Bacteria;p__Firmicutes;c__Bacilli;o__RF39;f__UBA660;g__CAG-605;s__CAG-605 sp000433475	CAG-605 sp000433475	Guild1	1	0.289426	0.114083	0.0117625	0.179454
M.YF2019401.154	d__Bacteria;p__Firmicutes_A;c__Clostridia;o__Oscillospirales;f__Acutalibacteraceae;g__CAG-488;s__CAG-488 sp900539465	CAG-488 sp900539465	Guild1	2	0.445082	0.158149	0.00525898	0.134399
M.F306224.107	d__Bacteria;p__Firmicutes;c__Bacilli;o__Erysipelotrichales;f__Coprobacillaceae;g__Catenibacterium;s__Catenibacterium mitsuokai	Catenibacterium mitsuokai	Guild1	5	0.41988	0.162115	0.0101345	0.17064
M.PD15131.23	d__Bacteria;p__Actinobacteriota;c__Coriobacteriia;o__Coriobacteriales;f__Atopobiaceae;g__Paratractidigestivibacter;s__Paratractidigestivibacter faecalis	Paratractidigestivibacter faecalis	Guild1	13	0.36667	0.122217	0.00295838	0.104806
M.F100352.95	d__Bacteria;p__Firmicutes;c__Bacilli;o__Erysipelotrichales;f__Erysipelotrichaceae;g__Bulleidia;s__Bulleidia sp016293365	Bulleidia sp016293365	Guild1	10	0.333116	0.0988898	0.000869231	0.0581376
M.YF2017205.155	d__Bacteria;p__Firmicutes_A;c__Clostridia;o__Christensenellales;f__CAG-74;g__Ventricola;s__	Ventricola spp.	Guild1	1	0.434138	0.163631	0.00846145	0.157875
V.N029006.21217	d__Bacteria;p__Firmicutes;c__Bacilli;o__RF39;f__UBA660;g__Coprovivens;s__Coprovivens sp900552975	Coprovivens sp900552975	Guild1	21	0.940308	0.340178	0.00611195	0.140744
M.PD065.83	d__Bacteria;p__Firmicutes_A;c__Clostridia;o__Lachnospirales;f__Lachnospiraceae;g__CAG-791;s__CAG-791 sp000431495	CAG-791 sp000431495	Guild1	14	0.666272	0.240296	0.00595819	0.139617
V.PXH23.2843	d__Bacteria;p__Firmicutes;c__Bacilli;o__Erysipelotrichales;f__Erysipelotrichaceae;g__Bulleidia;s__Bulleidia sp016293365	Bulleidia sp016293365	Guild1	19	0.455017	0.133312	0.000743755	0.0563954
M.F201607.87	d__Bacteria;p__Actinobacteriota;c__Coriobacteriia;o__Coriobacteriales;f__Atopobiaceae;g__Paratractidigestivibacter;s__Paratractidigestivibacter faecalis	Paratractidigestivibacter faecalis	Guild1	9	0.352542	0.116168	0.00264944	0.098415
M.PD155.27	d__Bacteria;p__Firmicutes;c__Bacilli;o__RF39;f__UBA660;g__CAG-302;s__CAG-302 sp900543825	CAG-302 sp900543825	Guild1	24	0.804662	0.251976	0.0015779	0.0749552
M.F6H4012.169	d__Bacteria;p__Bacteroidota;c__Bacteroidia;o__Bacteroidales;f__F082;g__Limimorpha;s__Limimorpha sp900769945	Limimorpha sp900769945	Guild2	2	-0.636948	0.235613	0.00731317	0.150465
M.F7W6659.86	d__Bacteria;p__Firmicutes_A;c__Clostridia;o__Peptostreptococcales;f__Peptostreptococcaceae;g__Romboutsia;s__Romboutsia timonensis	Romboutsia timonensis	Guild2	9	-0.477383	0.16939	0.00519691	0.134399
V.C0547_08.6224	d__Bacteria;p__Spirochaetota;c__Spirochaetia;o__Treponematales;f__Treponemataceae;g__Treponema_D;s__Treponema_D sp018385415	Treponema_D sp018385415	Guild2	9	-0.505872	0.121358	4.17104e-05	0.0190584
V.HZ60.1826	d__Bacteria;p__Spirochaetota;c__Spirochaetia;o__Treponematales;f__Treponemataceae;g__Treponema_D;s__Treponema_D sp018385415	Treponema_D sp018385415	Guild2	3	-0.476624	0.116308	5.56276e-05	0.0190584
M.F6W5066.27	d__Bacteria;p__Firmicutes_A;c__Clostridia;o__Peptostreptococcales;f__Peptostreptococcaceae;g__Romboutsia;s__Romboutsia timonensis	Romboutsia timonensis	Guild2	12	-0.482054	0.165676	0.00392943	0.120085
M.LPH1.119	d__Bacteria;p__Firmicutes_A;c__Clostridia;o__Lachnospirales;f__Lachnospiraceae;g__Acetatifactor;s__	Acetatifactor spp.	Guild2	51	-0.943548	0.358488	0.00899144	0.162105
M.BME621666.57	d__Bacteria;p__Firmicutes_A;c__Clostridia;o__Lachnospirales;f__Lachnospiraceae;g__;s__	f__Lachnospiraceae	Guild2	9	-0.596158	0.15572	0.000161397	0.0320603
M.F6F4633.128	d__Bacteria;p__Bacteroidota;c__Bacteroidia;o__Bacteroidales;f__UBA932;g__Cryptobacteroides;s__Cryptobacteroides sp016295245	Cryptobacteroides sp016295245	Guild2	2	-0.208512	0.0763811	0.00676519	0.145845
F4983_bin_49	d__Bacteria;p__Firmicutes_A;c__Clostridia;o__Lachnospirales;f__Lachnospiraceae;g__Acetatifactor;s__	Acetatifactor spp.	Guild2	4	-0.494084	0.186211	0.00845657	0.157875
M.PD2638.46	d__Bacteria;p__Bacteroidota;c__Bacteroidia;o__Bacteroidales;f__Bacteroidaceae;g__Prevotella;s__Prevotella sp002251245	Prevotella sp002251245	Guild2	9	-0.593914	0.16969	0.00054665	0.0485911
M.YF3531002.147	d__Bacteria;p__Firmicutes_A;c__Clostridia;o__Peptostreptococcales;f__Anaerovoracaceae;g__CAG-238;s__	CAG-238 spp.	Guild2	2	-0.242167	0.0795909	0.00258334	0.0966495
V.120902B.3218	d__Bacteria;p__Spirochaetota;c__Spirochaetia;o__Treponematales;f__Treponemataceae;g__Treponema_D;s__Treponema_D sp018385415	Treponema_D sp018385415	Guild2	7	-0.477092	0.115778	5.07028e-05	0.0190584
M.PD29143.5	d__Bacteria;p__Spirochaetota;c__Spirochaetia;o__Treponematales;f__Treponemataceae;g__Treponema_D;s__Treponema_D sp018385415	Treponema_D sp018385415	Guild2	3	-0.420917	0.103416	6.22489e-05	0.0190584
M.F6H4244.53	d__Bacteria;p__Firmicutes_A;c__Clostridia;o__Christensenellales;f__CAG-138;g__PeH17;s__PeH17 sp900542285	PeH17 sp900542285	Guild2	2	-0.249139	0.0978323	0.0114509	0.178649
M.F200872.50	d__Bacteria;p__Firmicutes_A;c__Clostridia;o__Lachnospirales;f__Lachnospiraceae;g__UBA2882;s__UBA2882 sp016297945	UBA2882 sp016297945	Guild2	17	-0.416997	0.158811	0.00915469	0.163735
M.PD193.132	d__Bacteria;p__Firmicutes_A;c__Clostridia;o__Lachnospirales;f__Lachnospiraceae;g__CAG-95;s__CAG-95 sp018384375	CAG-95 sp018384375	Guild2	46	-1.09875	0.398055	0.00618275	0.140744
M.D030406.132	d__Bacteria;p__Firmicutes_A;c__Clostridia;o__Lachnospirales;f__Lachnospiraceae;g__;s__	f__Lachnospiraceae	Guild2	23	-0.755972	0.235107	0.00146588	0.0730139
V.YF3542104.9468	d__Bacteria;p__Firmicutes_A;c__Clostridia;o__Lachnospirales;f__Lachnospiraceae;g__Acetatifactor;s__	Acetatifactor spp.	Guild2	19	-0.63875	0.247997	0.0105545	0.172829
V.YF1003501.4925	d__Bacteria;p__Spirochaetota;c__Spirochaetia;o__Treponematales;f__Treponemataceae;g__Treponema_D;s__Treponema_D sp018385415	Treponema_D sp018385415	Guild2	7	-0.489103	0.118895	5.21641e-05	0.0190584
V.PD06188.4787	d__Bacteria;p__Spirochaetota;c__Spirochaetia;o__Treponematales;f__Treponemataceae;g__Treponema_D;s__Treponema_D sp018385415	Treponema_D sp018385415	Guild2	8	-0.450228	0.108748	4.68462e-05	0.0190584
V.HSA3306.6535	d__Bacteria;p__Firmicutes_A;c__Clostridia;o__Lachnospirales;f__Lachnospiraceae;g__;s__	f__Lachnospiraceae	Guild2	65	-1.90302	0.537889	0.000476863	0.0470824
V.C606_09.8042	d__Bacteria;p__Spirochaetota;c__Spirochaetia;o__Treponematales;f__Treponemataceae;g__Treponema_D;s__Treponema_D sp018385415	Treponema_D sp018385415	Guild2	5	-0.473756	0.115947	5.83919e-05	0.0190584
M.MS9252.75	d__Bacteria;p__Spirochaetota;c__Spirochaetia;o__Treponematales;f__Treponemataceae;g__Treponema_D;s__Treponema_D sp018385415	Treponema_D sp018385415	Guild2	7	-0.459238	0.111596	5.18605e-05	0.0190584
M.SWT38006.151	d__Bacteria;p__Spirochaetota;c__Spirochaetia;o__Treponematales;f__Treponemataceae;g__Treponema_D;s__Treponema_D sp018385415	Treponema_D sp018385415	Guild2	3	-0.43788	0.106881	5.58608e-05	0.0190584
V.TC2547.10622	d__Bacteria;p__Bacteroidota;c__Bacteroidia;o__Bacteroidales;f__Bacteroidaceae;g__Prevotella;s__Prevotella sp002251245	Prevotella sp002251245	Guild2	5	-0.391453	0.115759	0.000830592	0.0575073
V.MS5009.4529	d__Bacteria;p__Spirochaetota;c__Spirochaetia;o__Treponematales;f__Treponemataceae;g__Treponema_D;s__Treponema_D sp018385415	Treponema_D sp018385415	Guild2	5	-0.491024	0.120931	6.47493e-05	0.0190584
V.E.9.7.4827	d__Bacteria;p__Firmicutes_A;c__Clostridia;o__Lachnospirales;f__Lachnospiraceae;g__CAG-95;s__CAG-95 sp018384375	CAG-95 sp018384375	Guild2	82	-1.79231	0.613981	0.00381484	0.118265
V.F7W6224.3234	d__Bacteria;p__Spirochaetota;c__Spirochaetia;o__Treponematales;f__Treponemataceae;g__Treponema_D;s__Treponema_D sp016293645	Treponema_D sp016293645	Guild2	16	-0.488186	0.15862	0.00230739	0.0916693
V.F306046.2561	d__Bacteria;p__Firmicutes_A;c__Clostridia;o__Lachnospirales;f__Lachnospiraceae;g__UBA2882;s__UBA2882 sp016297945	UBA2882 sp016297945	Guild2	2	-0.281654	0.104656	0.00757696	0.152054
V.DHB4205.7763	d__Bacteria;p__Spirochaetota;c__Spirochaetia;o__Treponematales;f__Treponemataceae;g__Treponema_D;s__Treponema_D sp018385415	Treponema_D sp018385415	Guild2	5	-0.48301	0.117917	5.60264e-05	0.0190584
M.LXM17.185	d__Bacteria;p__Spirochaetota;c__Spirochaetia;o__Treponematales;f__Treponemataceae;g__Treponema_D;s__Treponema_D sp018385415	Treponema_D sp018385415	Guild2	6	-0.473659	0.115054	5.15095e-05	0.0190584
V.QP7202.7866	d__Bacteria;p__Spirochaetota;c__Spirochaetia;o__Treponematales;f__Treponemataceae;g__Treponema_D;s__Treponema_D sp018385415	Treponema_D sp018385415	Guild2	6	-0.474614	0.115983	5.69633e-05	0.0190584
M.F7W6690.97	d__Bacteria;p__Firmicutes_A;c__Clostridia;o__Christensenellales;f__CAG-138;g__SFDB01;s__SFDB01 sp004558825	SFDB01 sp004558825	Guild2	5	-0.338631	0.134274	0.0122645	0.182498
V.YNXE43.13764	d__Bacteria;p__Spirochaetota;c__Spirochaetia;o__Treponematales;f__Treponemataceae;g__Treponema_D;s__Treponema_D sp018385415	Treponema_D sp018385415	Guild2	4	-0.461323	0.112666	5.63861e-05	0.0190584
V.YDHd033.6919	d__Bacteria;p__Spirochaetota;c__Spirochaetia;o__Treponematales;f__Treponemataceae;g__Treponema_D;s__Treponema_D sp018385415	Treponema_D sp018385415	Guild2	13	-0.52439	0.124457	3.46353e-05	0.0190584
V.HB8051.6855	d__Bacteria;p__Spirochaetota;c__Spirochaetia;o__Treponematales;f__Treponemataceae;g__Treponema_D;s__Treponema_D sp018385415	Treponema_D sp018385415	Guild2	4	-0.447268	0.107397	4.23686e-05	0.0190584
M.D017008.138	d__Bacteria;p__Firmicutes_A;c__Clostridia;o__Lachnospirales;f__Lachnospiraceae;g__Acetatifactor;s__	Acetatifactor spp.	Guild2	31	-0.792233	0.259286	0.00247933	0.0942156
M.YSH8.31	d__Bacteria;p__Spirochaetota;c__Spirochaetia;o__Treponematales;f__Treponemataceae;g__Treponema_D;s__Treponema_D sp018385415	Treponema_D sp018385415	Guild2	5	-0.438667	0.107555	6.01737e-05	0.0190584
V.STEH3758.4874	d__Bacteria;p__Spirochaetota;c__Spirochaetia;o__Treponematales;f__Treponemataceae;g__Treponema_D;s__Treponema_D sp018385415	Treponema_D sp018385415	Guild2	10	-0.547785	0.127784	2.54966e-05	0.0190584
V.ZXB15.7876	d__Bacteria;p__Spirochaetota;c__Spirochaetia;o__Treponematales;f__Treponemataceae;g__Treponema_D;s__Treponema_D sp018385415	Treponema_D sp018385415	Guild2	2	-0.404896	0.100164	6.96222e-05	0.0194844
M.YF3535704.133	d__Bacteria;p__Spirochaetota;c__Spirochaetia;o__Treponematales;f__Treponemataceae;g__Treponema_D;s__Treponema_D sp018385415	Treponema_D sp018385415	Guild2	12	-0.52881	0.125348	3.38797e-05	0.0190584
M.QP1110.33	d__Bacteria;p__Firmicutes;c__Bacilli;o__RF39;f__UBA660;g__UBA5026;s__	UBA5026 spp.	Guild2	10	-0.799093	0.246999	0.00137176	0.0722054
V.F7F6134.13321	d__Bacteria;p__Firmicutes;c__Bacilli;o__RF39;f__UBA660;g__Aphodocola;s__	Aphodocola spp.	Guild2	1	-0.359321	0.146262	0.0146714	0.194356
M.CZEH115186.68	d__Bacteria;p__Firmicutes_A;c__Clostridia;o__Lachnospirales;f__Lachnospiraceae;g__CAG-95;s__CAG-95 sp018384375	CAG-95 sp018384375	Guild2	76	-1.6422	0.560281	0.00367661	0.117977
M.F6H4009.79	d__Bacteria;p__Firmicutes_A;c__Clostridia;o__Lachnospirales;f__Lachnospiraceae;g__RGIG423;s__	RGIG423 spp.	Guild2	4	-0.446751	0.162627	0.00642985	0.142527
M.HS40508.181	d__Bacteria;p__Spirochaetota;c__Spirochaetia;o__Treponematales;f__Treponemataceae;g__Treponema_D;s__Treponema_D sp018385415	Treponema_D sp018385415	Guild2	3	-0.481353	0.117927	5.93879e-05	0.0190584
V.JS62.4739	d__Bacteria;p__Firmicutes_A;c__Clostridia;o__Lachnospirales;f__Lachnospiraceae;g__UBA2882;s__UBA2882 sp016297945	UBA2882 sp016297945	Guild2	19	-0.531964	0.18881	0.00520924	0.134399
M.N048204.155	d__Bacteria;p__Spirochaetota;c__Spirochaetia;o__Treponematales;f__Treponemataceae;g__Treponema_D;s__Treponema_D sp018385415	Treponema_D sp018385415	Guild2	3	-0.456515	0.112438	6.48118e-05	0.0190584
M.YDH253.153	d__Bacteria;p__Firmicutes_A;c__Clostridia;o__Lachnospirales;f__Lachnospiraceae;g__UBA2882;s__UBA2882 sp016297945	UBA2882 sp016297945	Guild2	1	-0.23927	0.0902031	0.00847568	0.157875
M.C00005_05.13	d__Bacteria;p__Spirochaetota;c__Spirochaetia;o__Treponematales;f__Treponemataceae;g__Treponema_D;s__Treponema_D sp018385415	Treponema_D sp018385415	Guild2	5	-0.459572	0.111986	5.43152e-05	0.0190584
V.PD0680.11075	d__Bacteria;p__Spirochaetota;c__Spirochaetia;o__Treponematales;f__Treponemataceae;g__Treponema_D;s__Treponema_D sp018385415	Treponema_D sp018385415	Guild2	4	-0.433282	0.107048	6.81786e-05	0.0194844
M.WNH13072.36	d__Bacteria;p__Spirochaetota;c__Spirochaetia;o__Treponematales;f__Treponemataceae;g__Treponema_D;s__Treponema_D sp018385415	Treponema_D sp018385415	Guild2	7	-0.459286	0.113692	7.03462e-05	0.0194844
M.F6F4328.63	d__Bacteria;p__Spirochaetota;c__Spirochaetia;o__Treponematales;f__Treponemataceae;g__Treponema_D;s__Treponema_D sp018385415	Treponema_D sp018385415	Guild2	105	-1.92805	0.422785	7.8469e-06	0.0190584
M.F306552.150	d__Bacteria;p__Firmicutes_A;c__Clostridia;o__Peptostreptococcales;f__Anaerovoracaceae;g__CAG-238;s__	CAG-238 spp.	Guild2	1	-0.263039	0.0900358	0.00378723	0.118265
M.F7F6872.18	d__Bacteria;p__Firmicutes_A;c__Clostridia;o__Oscillospirales;f__Acutalibacteraceae;g__UBA1227;s__	UBA1227 spp.	Guild2	4	-0.279549	0.107297	0.00970201	0.168486
V.YF3540703.3162	d__Bacteria;p__Spirochaetota;c__Spirochaetia;o__Treponematales;f__Treponemataceae;g__Treponema_D;s__Treponema_D sp018385415	Treponema_D sp018385415	Guild2	18	-0.579551	0.136778	3.13806e-05	0.0190584
V.BME481703.4773	d__Bacteria;p__Firmicutes_A;c__Clostridia;o__Lachnospirales;f__Lachnospiraceae;g__UBA2882;s__UBA2882 sp016297945	UBA2882 sp016297945	Guild2	8	-0.300486	0.110965	0.00721614	0.149014
V.MGEH934.4075	d__Bacteria;p__Spirochaetota;c__Spirochaetia;o__Treponematales;f__Treponemataceae;g__Treponema_D;s__Treponema_D sp018385415	Treponema_D sp018385415	Guild2	2	-0.472967	0.114155	4.62562e-05	0.0190584
M.DrF65900.163	d__Bacteria;p__Firmicutes_A;c__Clostridia;o__Lachnospirales;f__Lachnospiraceae;g__W0P33-017;s__	W0P33-017 spp.	Guild2	3	-0.282881	0.0816624	0.000621464	0.0521105
V.F7C5905.10997	d__Bacteria;p__Firmicutes_A;c__Clostridia;o__Oscillospirales;f__Acutalibacteraceae;g__UBA1227;s__	UBA1227 spp.	Guild2	23	-0.753812	0.278059	0.00715182	0.148427
V.N029006.11096	d__Bacteria;p__Spirochaetota;c__Spirochaetia;o__Treponematales;f__Treponemataceae;g__Treponema_D;s__Treponema_D sp018385415	Treponema_D sp018385415	Guild2	11	-0.476333	0.117352	6.51041e-05	0.0190584
V.F6H4222.13966	d__Bacteria;p__Spirochaetota;c__Spirochaetia;o__Treponematales;f__Treponemataceae;g__Treponema_D;s__Treponema_D sp018385415	Treponema_D sp018385415	Guild2	112	-2.08193	0.446953	5.08189e-06	0.0190584
M.SWT35206.43	d__Bacteria;p__Spirochaetota;c__Spirochaetia;o__Treponematales;f__Treponemataceae;g__Treponema_D;s__Treponema_D sp018385415	Treponema_D sp018385415	Guild2	9	-0.470673	0.115106	5.76731e-05	0.0190584
V.HS65202.11403	d__Bacteria;p__Actinobacteriota;c__Actinomycetia;o__Actinomycetales;f__Bifidobacteriaceae;g__Bifidobacterium;s__Bifidobacterium pseudolongum	Bifidobacterium pseudolongum	Guild2	3	-0.489187	0.193248	0.0119465	0.180561
M.PDB52.160	d__Bacteria;p__Firmicutes_A;c__Clostridia;o__Lachnospirales;f__Lachnospiraceae;g__W0P33-017;s__	W0P33-017 spp.	Guild2	2	-0.185842	0.055513	0.000934393	0.0600907
M.LT512.92	d__Bacteria;p__Spirochaetota;c__Spirochaetia;o__Treponematales;f__Treponemataceae;g__Treponema_D;s__Treponema_D sp018385415	Treponema_D sp018385415	Guild2	7	-0.46486	0.111294	4.02823e-05	0.0190584
M.F6H4234.70	d__Bacteria;p__Firmicutes_A;c__Clostridia;o__Christensenellales;f__CAG-138;g__SFDB01;s__SFDB01 sp004558825	SFDB01 sp004558825	Guild2	16	-0.729846	0.281444	0.0100428	0.170073
V.F7W6164.4540	d__Bacteria;p__Spirochaetota;c__Spirochaetia;o__Treponematales;f__Treponemataceae;g__Treponema_D;s__Treponema_D sp016293645	Treponema_D sp016293645	Guild2	28	-0.814944	0.328544	0.0137494	0.190384
V.F7F5963.19117	d__Bacteria;p__Firmicutes_A;c__Clostridia;o__Lachnospirales;f__Lachnospiraceae;g__UBA2882;s__UBA2882 sp016297945	UBA2882 sp016297945	Guild2	4	-0.293469	0.108062	0.00705229	0.147864
M.A21218.145	d__Bacteria;p__Spirochaetota;c__Spirochaetia;o__Treponematales;f__Treponemataceae;g__Treponema_D;s__Treponema_D sp018385415	Treponema_D sp018385415	Guild2	4	-0.488025	0.1186	5.19274e-05	0.0190584
M.MGEH967.45	d__Bacteria;p__Firmicutes_A;c__Clostridia;o__Lachnospirales;f__Lachnospiraceae;g__Acetatifactor;s__	Acetatifactor spp.	Guild2	26	-0.673005	0.241609	0.00573461	0.138633
M.D098606.184	d__Bacteria;p__Firmicutes_A;c__Clostridia;o__Christensenellales;f__CAG-138;g__PeH17;s__PeH17 sp900542285	PeH17 sp900542285	Guild2	1	-0.263776	0.0940083	0.00539445	0.13495
M.JS4786.182	d__Bacteria;p__Spirochaetota;c__Spirochaetia;o__Treponematales;f__Treponemataceae;g__Treponema_D;s__Treponema_D sp018385415	Treponema_D sp018385415	Guild2	3	-0.482418	0.11736	5.28401e-05	0.0190584
M.YNXE43.132	d__Bacteria;p__Firmicutes_A;c__Clostridia;o__Lachnospirales;f__Lachnospiraceae;g__KM106-2;s__	KM106-2 spp.	Guild2	37	-0.775492	0.285889	0.00711865	0.148292
V.YF2015505.9159	d__Bacteria;p__Spirochaetota;c__Spirochaetia;o__Treponematales;f__Treponemataceae;g__Treponema_D;s__Treponema_D sp018385415	Treponema_D sp018385415	Guild2	6	-0.532003	0.1293	5.20123e-05	0.0190584
M.QHBMZ13.125	d__Bacteria;p__Spirochaetota;c__Spirochaetia;o__Treponematales;f__Treponemataceae;g__Treponema_D;s__Treponema_D sp018385415	Treponema_D sp018385415	Guild2	7	-0.474993	0.115133	4.97034e-05	0.0190584
V.ZXC4.18359	d__Bacteria;p__Spirochaetota;c__Spirochaetia;o__Treponematales;f__Treponemataceae;g__Treponema_D;s__Treponema_D sp018385415	Treponema_D sp018385415	Guild2	3	-0.406889	0.100799	7.12301e-05	0.0194844
V.F7C6486.2009	d__Bacteria;p__Firmicutes_A;c__Clostridia;o__Lachnospirales;f__Lachnospiraceae;g__Acetatifactor;s__	Acetatifactor spp.	Guild2	8	-0.472667	0.193779	0.0153837	0.195675
V.LPH2.8870	d__Bacteria;p__Spirochaetota;c__Spirochaetia;o__Treponematales;f__Treponemataceae;g__Treponema_D;s__Treponema_D sp018385415	Treponema_D sp018385415	Guild2	18	-0.518316	0.12247	3.20388e-05	0.0190584
V.PD15567.2935	d__Bacteria;p__Actinobacteriota;c__Actinomycetia;o__Actinomycetales;f__Bifidobacteriaceae;g__Bifidobacterium;s__Bifidobacterium pseudolongum	Bifidobacterium pseudolongum	Guild2	7	-0.49733	0.197795	0.0125244	0.184287
M.F201734.11	d__Bacteria;p__Firmicutes;c__Bacilli;o__RF39;f__UBA660;g__UBA5026;s__	UBA5026 spp.	Guild2	12	-0.811449	0.241795	0.000908168	0.0594263
V.YSH54.3357	d__Bacteria;p__Spirochaetota;c__Spirochaetia;o__Treponematales;f__Treponemataceae;g__Treponema_D;s__Treponema_D sp018385415	Treponema_D sp018385415	Guild2	4	-0.484941	0.118483	5.67688e-05	0.0190584
V.WZS1494.7492	d__Bacteria;p__Spirochaetota;c__Spirochaetia;o__Treponematales;f__Treponemataceae;g__Treponema_D;s__Treponema_D sp018385415	Treponema_D sp018385415	Guild2	3	-0.459384	0.11462	7.9907e-05	0.0208333
M.JTM2807.158	d__Bacteria;p__Firmicutes_A;c__Clostridia;o__Peptostreptococcales;f__Peptostreptococcaceae;g__Romboutsia;s__Romboutsia timonensis	Romboutsia timonensis	Guild2	11	-0.49113	0.177876	0.00616846	0.140744
M.F6C5250.65	d__Bacteria;p__Firmicutes_A;c__Clostridia;o__Peptostreptococcales;f__Peptostreptococcaceae;g__Romboutsia;s__Romboutsia timonensis	Romboutsia timonensis	Guild2	14	-0.544558	0.189691	0.00442927	0.126347
M.D017106.202	d__Bacteria;p__Spirochaetota;c__Spirochaetia;o__Treponematales;f__Treponemataceae;g__Treponema_D;s__Treponema_D sp018385415	Treponema_D sp018385415	Guild2	2	-0.452433	0.108718	4.29069e-05	0.0190584
M.TC2537.37	d__Bacteria;p__Spirochaetota;c__Spirochaetia;o__Treponematales;f__Treponemataceae;g__Treponema_D;s__Treponema_D sp018385415	Treponema_D sp018385415	Guild2	3	-0.455118	0.110866	5.40307e-05	0.0190584
M.PD312.32	d__Bacteria;p__Firmicutes_A;c__Clostridia;o__Peptostreptococcales;f__Peptostreptococcaceae;g__Romboutsia;s__Romboutsia timonensis	Romboutsia timonensis	Guild2	12	-0.514174	0.181461	0.00496195	0.132472
M.F5M3272A.112	d__Bacteria;p__Firmicutes_A;c__Clostridia;o__Lachnospirales;f__Lachnospiraceae;g__Acetatifactor;s__Acetatifactor sp016303085	Acetatifactor sp016303085	Guild2	2	-0.311251	0.128237	0.0158924	0.196513
F5202_bin_16	d__Bacteria;p__Spirochaetota;c__Spirochaetia;o__Treponematales;f__Treponemataceae;g__Treponema_D;s__Treponema_D sp018384055	Treponema_D sp018384055	Guild2	18	-0.374538	0.15466	0.0161283	0.197526
V.F201718.6513	d__Bacteria;p__Spirochaetota;c__Spirochaetia;o__Treponematales;f__Treponemataceae;g__Treponema_D;s__Treponema_D sp018385415	Treponema_D sp018385415	Guild2	6	-0.50064	0.120882	4.65716e-05	0.0190584
V.F300712.4135	d__Bacteria;p__Firmicutes_A;c__Clostridia;o__Lachnospirales;f__Lachnospiraceae;g__UBA2882;s__UBA2882 sp016297945	UBA2882 sp016297945	Guild2	5	-0.295098	0.108464	0.00695049	0.147365
M.YSH45.41	d__Bacteria;p__Spirochaetota;c__Spirochaetia;o__Treponematales;f__Treponemataceae;g__Treponema_D;s__Treponema_D sp018385415	Treponema_D sp018385415	Guild2	13	-0.554764	0.135008	5.31577e-05	0.0190584
